# Supplementary material for: Exosomal microRNA signatures in multiple sclerosis reflect disease status
Source: Sci Rep. 2017 Oct 30;7:14293. doi: 10.1038/s41598-017-14301-3 (PMC5662562; doi:10.1038/s41598-017-14301-3)
Supplement: Supplementary file 2 — Supplementary Dataset 1 [file 41598_2017_14301_MOESM2_ESM.xlsx]

## Sheet: Control vs. SPPMS Discovery
	C1	C2	C3	C4	C5	C6	C7	C8	C9	C10	C11	26(SPMS)	29(SPMS)	30(SPMS)	31(SPMS)	32(SPMS)	28(SPMS)	27(SPMS)	35(PPMS)	36(PPMS)	34(PPMS)	33(PPMS)
hsa-let-7a-3p	198.756	240.398	328.201	305.579	352.742	295.086	245.946	304.174	359.807	227.064	148.157	264.685	279.696	0	0	72.3542	167.919	162.963	98.8565	328.099	223.558	0
hsa-let-7a-5p	100484	91267.4	74521.1	72479.6	73829.3	74622	93339.8	73307.1	78570.4	93111.4	84462.7	104581	74730.4	66	155	133952	74016.3	94939.3	114157	74582.2	81861.1	244
hsa-let-7b-5p	30959.1	24283	27479.4	15362.3	28675.3	19942.5	30757.8	15089.8	12439.1	27655.7	29255.4	42019.8	19220.8	26	58	51508.2	23456.3	32562.8	37970.5	27438.9	23971.8	56
hsa-let-7c-5p	2429.59	1733.1	2074.33	1295.42	1513.7	1550.93	1741.72	1290.82	1305.06	2316.48	2275.51	2544.24	1380.42	1	4	4059.88	1324.08	2269.46	2677.59	1998.5	1244.38	2
hsa-let-7d-3p	3469.68	3284.51	2618.21	2607.68	4892.33	2882.97	4210.02	2611.04	2433.03	2652.7	2531.68	3802.75	2737.65	1	7	2476.12	2118.35	2792.48	2130.22	2989.83	1997.2	9
hsa-let-7d-5p	13573.8	19718.2	10803.4	15459.6	16683.6	16082.2	12173.5	15649.6	16779.8	16563	5338.47	13455.6	15355.6	15	35	14318.1	15845.7	13859.1	14766.9	15665.2	17980.2	36
hsa-let-7e-5p	2852.73	3041.31	1547.96	1736.3	2809.79	2283.8	2414.45	2094.71	1305.49	2514.11	1795.13	2467.39	2844.83	1	3	5695.89	2304.29	3479.43	3243.03	2335.84	2790.43	10
hsa-let-7f-5p	97643	82870.2	58196.3	69433.9	60908.9	66512	92311.8	68427.6	74778.3	84357.9	69902.5	86136.1	64495.4	52	112	105822	68181.8	85775.9	95400	63920.3	74097.2	177
hsa-let-7g-5p	47542.2	42980.9	34459.2	35558.3	31919.3	39704.9	45016.2	37587.2	41625.3	42831.2	36504.1	42046.6	37031.6	28	74	50917.3	35567.9	40565.7	50401.8	35447.9	44360	80
hsa-let-7i-5p	61234.3	43934.1	32794.8	40447.4	46189.9	40302	59498.9	39168.1	44365.5	47340.2	43387.2	55036.4	35989.3	21	90	67225.1	42385.1	52108.5	61404.1	37656.6	47437.3	93
hsa-miR-1	350.296	452.843	168.967	969.567	350.211	146.157	203.348	875.458	1370.95	439.858	383.117	1092.03	239.051	9	7	361.771	783.026	374.238	604.294	350.969	4596.4	6
hsa-miR-100-5p	138.499	212.445	3792.03	215.502	121.967	304.091	393.032	475.431	238.426	385.098	905.343	580.045	325.158	0	0	281.378	129.374	267.999	152.708	452.565	111.779	1
hsa-miR-101-3p	16817.3	15097.6	16715.3	12926.8	11773.1	15848.7	13941.8	14723	11656.4	13671.6	41378	16779.6	16435.5	6	33	5945.11	10342.3	12457	14523.4	15066.6	14461.2	32
hsa-miR-103a-3p	9364.45	12341.4	6716.64	11343.4	7461.22	12939.4	8289.84	13820.7	13617	8883.48	8344.31	8163.98	11428.4	5	17	6511.88	11180.6	10379.9	8879.39	9443.18	13144.1	21
hsa-miR-106a-5p	65.2026	184.492	224.641	154.69	117.918	194.646	83.5896	209.599	141.322	108.27	63.8999	68.4746	242.062	1	2	32.1574	212.887	89.6536	135.783	200.994	319.176	1
hsa-miR-106b-3p	591.77	556.27	613.577	476.739	344.138	547.224	411.518	540.611	470.35	533.323	901.95	564.759	643.994	3	2	610.991	529.453	542.969	651.222	608.258	649.125	0
hsa-miR-106b-5p	183.916	480.796	658.349	491.055	423.087	719.704	177.628	605.791	471.434	389.914	227.043	197.467	737.627	3	1	112.551	547.654	287.709	180.404	656.198	544.08	2
hsa-miR-107	195.158	349.416	240.214	331.297	394.747	428.775	173.609	383.412	407.709	238.479	145.613	198.304	443.781	0	3	176.866	390.799	247.329	221.177	362.404	340.723	0
hsa-miR-10a-5p	3594.24	3633.92	5731.65	2581.84	2997.54	3153.12	4600.64	2334.98	3653.77	3833.86	7313.99	6050.69	2865	3	6	4071.94	2060.53	2741.77	5038.22	3298.14	3093.44	8
hsa-miR-10b-5p	5520.19	5210.49	15522.8	4343.48	4177.74	4399.27	6809.34	3382.97	6149.88	7156.69	12304.4	11163.5	5295.86	0	0	6073.74	3258.8	3689.02	6929.96	4492.23	5083.91	0
hsa-miR-122-5p	1032.9	1702.35	54988.3	6208.5	633.619	1848.79	858.401	272.223	3430.3	2495.74	3748.61	11660.8	1425.58	0	0	4168.41	2585.52	1876.96	1707.49	1828.73	1616.08	0
hsa-miR-125a-5p	1702.46	2278.19	3780.74	2095.22	1699.43	2620.44	1821.29	2124.1	2340.48	2787.73	3086.14	2507.39	3170.59	0	0	1619.93	2051.96	1982.23	1795.57	2317.8	2364.86	0
hsa-miR-125b-5p	114.667	257.17	748.283	235.645	143.222	265.3	123.777	241.55	320.792	241.69	385.379	227.411	281.503	0	0	84.4133	230.375	208.631	148.092	392.311	172.382	0
hsa-miR-126-3p	22354.2	31766.1	35099.6	31992.5	29543.2	30712.5	20535.7	30041.6	30869.3	24071.2	25299.8	22693.2	31585.2	34	71.2	15479.8	24383.5	20588.4	19918.2	28473.4	25915.2	77
hsa-miR-126-5p	2529.41	4651.42	5367.63	5411.61	4811.86	5736.16	3026.1	5615.71	5002.83	3183.17	2841.57	3071.94	5306.7	2	11	1435.03	4125.52	3088.36	1771.72	4938.2	3628.1	14
hsa-miR-127-3p	1567.56	396.936	850.676	191.177	308.712	942.057	167.983	595.567	1225.08	666.743	1364.23	667.157	1673.96	0	0	1841.01	2821.25	1420.28	2634.51	1278.53	1384.44	0
hsa-miR-128-3p	5716.25	5244.03	4149.04	4837.19	8627.74	4500.4	5862.52	5365.21	4829.43	5282.75	4137.09	4963.05	4625.98	4	2	4188.51	4304.86	4762.46	3961.95	4888.94	4061.74	4
hsa-miR-1301-3p	409.203	327.053	185.319	378.553	407.399	314.481	453.313	402.583	371.078	328.912	218.56	408.126	340.513	1	0	401.968	405.789	420.627	444.277	318.863	399.98	0
hsa-miR-1307-3p	1718.2	1073.41	744.779	719.352	1552.67	355.35	1584.99	420.475	1443.56	1172.6	1143.98	1320.7	1023.65	0	0	1672.19	1268.76	1308.27	1786.73	677.748	1236.3	0
hsa-miR-130b-5p	516.675	382.96	284.986	371.712	550.621	378.208	716.942	406.417	337.482	465.721	424.963	680.139	398.921	12	0	393.929	400.435	373.517	240.795	409.904	253.186	0
hsa-miR-134-5p	471.258	192.878	267.466	68.92	163.466	272.92	76.3559	209.599	286.762	168.202	718.732	245.21	548.554	7	0	462.263	667.392	488.408	652.376	394.07	496.944	0
hsa-miR-136-3p	321.966	190.082	300.948	62.0786	75.4067	329.027	28.1311	141.862	372.379	149.83	264.365	145.325	474.49	0	0	221.082	502.15	258.385	341.959	315.344	307.055	8
hsa-miR-139-3p	188.413	162.129	232.038	136.826	175.612	132.996	135.833	92.0189	180.987	108.448	333.919	282.484	116.515	0	0	385.889	130.802	189.162	175.788	134.142	95.618	0
hsa-miR-139-5p	332.758	860.96	1353.29	899.76	891.723	876.944	331.947	613.459	1016.78	549.019	579.34	532.301	878.529	0	0	377.85	557.647	515.809	358.115	749.877	538.693	0
hsa-miR-140-3p	2942.21	2848.44	3023.89	2701.69	681.191	2751.36	2248.08	3117.14	2807.58	2481.29	4333.88	2466.34	3015.84	0	0	2504.26	2981.67	2569.19	2947.23	2116.37	3225.42	0
hsa-miR-140-5p	272.952	494.773	516.245	646.505	556.694	566.62	290.956	664.581	556.834	352.457	318.369	261.334	632.553	0	0	120.59	565.677	340.107	233.871	511.06	509.065	0
hsa-miR-142-3p	1052.24	2267.01	1896.79	2880.32	2793.09	2796.39	1095.51	2915.21	2890.16	1670.96	931.072	912.786	2800.88	0	0	490.401	2634.95	1534.45	966.64	2887.8	2162.85	0
hsa-miR-142-5p	3282.17	4637.45	6631.38	5972.22	5286.06	6498.12	3712.5	5363.93	5911.45	5326.63	3538.24	3717.31	6865.35	0	0	2126.41	4364.46	3879.62	2693.74	6815.31	4138.51	0
hsa-miR-143-3p	6569.28	2856.82	8979.01	6337.21	3895.85	2157.73	4135.27	7407.52	3829.34	2370.34	4524.17	6494.41	3757.38	0	0	3826.74	3758.1	4313.71	5698.29	3434.04	5335.75	0
hsa-miR-144-3p	9410.77	3631.13	10490	4514.13	4602.85	5175.77	7695.07	4115.29	2721.31	3488.18	2298.98	12926.8	7141.44	0	0	3935.27	2965.08	2924.44	7449.63	6034.64	4475.19	0
hsa-miR-144-5p	651.577	891.709	2210.59	1157.83	970.166	1699.86	477.425	1022.43	765.782	918.778	819.672	998.222	2091.25	0	0	265.299	1032.67	621.086	783.928	1519.55	1835.6	0
hsa-miR-146a-5p	11226.1	21792.4	10792.1	20808.6	22419.1	16697.3	13863.8	25702.7	16206.5	15560	8931.28	9866.42	13812	7	31	11042.1	18576	14674.3	12699.8	15735.1	20501.3	42
hsa-miR-146b-5p	3734.54	5406.16	4326.96	3319.69	4632.2	3333.22	5098.97	3156.76	3672.85	5111.69	4487.7	3415.77	4010.28	0	0	3706.15	3464.73	4173.1	3354.58	3600.73	4114.27	0
hsa-miR-148a-3p	9111.28	5853.41	9091.52	7778.2	7055.84	7057.81	7385.62	6302.02	10846.2	8473.05	13451.8	8755.33	6529.96	0	3	4421.65	5281.86	6991.78	7736.97	7888.89	6597.64	1
hsa-miR-148b-3p	5318.29	4388.66	3067.49	4745.85	3120.02	4941.64	4452.75	6367.2	5261.63	4573.91	5533	4387.82	4348.69	0	0	3766.44	4281.3	4697.08	3419.59	3762.58	4084.64	0
hsa-miR-150-5p	460.016	916.867	1544.06	637.256	842.126	934.438	835.896	878.014	782.255	1102.5	1049.26	701.708	1378.61	0	0	309.515	493.228	682.858	722.384	1530.1	684.14	0
hsa-miR-151a-3p	3645.5	2884.78	2043.18	2666.97	3769.32	2719.5	3759.92	2796.35	2343.51	2720.66	7340.01	3104.39	2540.15	0	0	2419.85	2345.87	3423.9	2746.83	2388.61	1733.24	0
hsa-miR-152-3p	417.747	600.995	380.76	542.871	416.508	466.872	386.602	543.167	511.316	601.103	911.846	375.249	434.447	0	0	434.125	390.085	569.168	504.668	370.76	370.351	0
hsa-miR-155-5p	309.825	522.726	410.738	458.115	324.907	456.482	295.779	328.456	444.34	427.55	345.795	289.394	392.899	0	0	277.358	452.899	391.303	392.349	394.95	461.929	0
hsa-miR-15a-5p	81.3909	218.035	221.137	238.306	203.446	296.471	83.5896	235.159	236.692	138.593	65.3136	75.8037	303.481	7	31	36.1771	321.919	143.253	92.702	252.012	245.105	42
hsa-miR-15b-3p	69.6994	153.743	184.151	170.4	160.429	226.509	94.842	180.204	167.765	109.162	58.5278	87.9491	225.202	0	0	56.2755	169.703	93.4993	58.083	204.512	136.02	0
hsa-miR-15b-5p	62.9543	139.766	179.479	201.946	132.594	243.134	48.2248	251.774	189.874	95.7841	59.376	69.3122	267.954	0	1	12.059	195.221	117.295	45.3894	229.141	149.487	2
hsa-miR-16-2-3p	1664.69	2060.16	3391.02	2096.86	3020.82	2346.14	1885.59	1989.91	2095.12	1651.16	1379.5	2220.92	2338.43	0	0	1012.96	1791.07	1412.1	1445.54	2908.91	2230.19	0
hsa-miR-16-5p	728.471	1654.83	2221.1	2088.38	1892.76	2048.97	660.679	1618	1565.38	1180.09	666.708	800.337	2502.21	0	0	442.165	1996.29	1114.06	872.784	2154.63	2192.48	0
hsa-miR-17-5p	956.455	2448.71	1971.15	3480.58	2185.28	2895.44	992.626	3325.46	2494.37	2064.44	1202.51	859.597	3056.79	0	0	667.267	3078.39	1885.13	1092.81	2500.32	2931.84	0
hsa-miR-181a-2-3p	244.173	187.287	200.113	150.889	213.062	173.172	240.32	198.096	126.366	217.61	363.89	206.052	133.676	0	0	196.964	124.735	182.432	204.252	163.17	111.779	0
hsa-miR-181a-5p	1990.7	5624.2	3639.8	4032.32	4976.84	4758.77	1923.36	5963.34	4382.93	3419.51	3254.94	2053.4	3638.76	0	0	2206.8	6398.4	3828.43	3204.18	4759.63	3817.99	0
hsa-miR-181b-5p	260.811	628.948	633.432	527.035	533.414	498.043	207.366	614.737	471.867	416.491	403.191	286.253	476.899	0	0	385.889	591.909	471.102	423.121	537.009	410.753	0
hsa-miR-181d-5p	130.405	181.696	82.1476	193.964	176.118	193.953	100.468	260.72	282.644	149.116	104.049	105.958	159.869	0	0	144.708	260.711	188.681	143.477	179.443	232.985	0
hsa-miR-182-5p	1020.31	357.802	795.781	332.437	560.743	584.63	471.799	520.162	414.212	472.142	1087.99	491.887	539.823	0	0	518.539	430.057	680.694	523.132	944.274	1111.05	0
hsa-miR-183-5p	326.013	162.129	573.087	81.209	297.578	206.421	246.75	163.589	124.849	192.638	556.155	281.018	248.084	0	0	241.181	110.102	240.118	256.95	499.185	523.879	0
hsa-miR-185-3p	269.804	106.222	108.622	102.746	230.269	141.309	257.199	198.096	196.593	221.534	329.678	286.044	169.203	0	0	401.968	177.733	198.055	309.648	209.79	149.487	0
hsa-miR-185-5p	6150.63	6121.76	6327.7	5892.53	5175.74	6175.32	5451.81	8929.67	8113.65	5755.61	6960	5012.47	7092.66	0	0	3456.93	6308.64	5454.69	7277.69	5569.32	7066.31	0
hsa-miR-186-5p	1391.74	3477.39	3428.01	3362.89	3116.47	3221.7	1339.84	3480.1	3760.2	2209.99	1443.12	1744.32	3356.66	0	0	860.212	3162.44	1919.98	1382.84	3925.31	3271.21	0
hsa-miR-191-5p	16894.2	29823.3	20920	30534.1	34096	31838.1	17942	35055.4	30613.7	26641.9	14755.5	16149.3	30780.1	26	61	14326.1	33474.9	22855.7	16246.7	28406.9	32683.8	78
hsa-miR-192-5p	857.078	662.492	6459.69	1106.27	653.356	752.953	779.634	567.45	873.941	769.483	1742.54	1787.88	787.605	0	0	643.149	680.597	664.59	798.545	856.751	700.301	0
hsa-miR-199a-3p	2630.14	2325.71	2840.52	4212.61	1968.17	5341.33	1711.98	4570.27	4498.45	2841.42	1711.73	1665.59	3722.76	0	0	1451.1	3424.58	2553.08	1953.28	3138.05	3039.58	0
hsa-miR-199a-5p	8035.21	3675.85	4414.17	7698.38	7141.37	7464.42	6417.11	7757.7	7190.72	5151.47	5612.16	5804.85	6019.64	0	0	3649.87	6649.12	6521.88	4779.35	6168.35	5856.94	0
hsa-miR-199b-3p	1290.11	1065.02	1465.03	2100.41	1007.11	2648.15	891.354	2234.01	2227.12	1416.96	873.11	834.679	1886.82	0	0	747.661	1687.4	1269.81	990.489	1567.05	1366.93	0
hsa-miR-19a-3p	299.483	271.147	239.824	307.099	324.401	334.569	315.068	375.744	387.551	194.065	50.8937	302.796	354.362	0	0	124.61	345.474	238.435	196.559	339.094	235.678	0
hsa-miR-19b-3p	656.074	802.259	657.96	737.722	743.439	906.037	661.483	1026.27	957.173	513.881	150.702	713.225	815.906	0	0	265.299	894.555	582.869	473.127	837.4	759.557	0
hsa-miR-200c-3p	122.761	142.562	700.007	142.781	120.954	133.689	113.328	279.891	116.395	148.76	188.59	79.7824	131.87	0	0	68.3346	154.178	121.381	108.473	133.702	160.261	0
hsa-miR-20a-5p	4829.94	9308.44	7557.19	9475.99	8790.7	10635.5	5240.42	10419.9	8669.18	7308.13	4944.04	4535.24	9113.16	0	0	2801.72	9274.79	6101.25	5382.1	9597.11	11666.7	0
hsa-miR-20b-5p	94.8811	248.784	366.355	261.617	177.636	248.675	89.2158	290.115	172.534	150.187	161.729	99.6756	302.879	0	0	40.1968	293.724	122.342	188.866	271.363	397.286	0
hsa-miR-21-3p	213.145	114.608	157.287	179.775	173.081	185.641	226.656	180.204	202.229	254.176	297.446	196.838	170.106	0	0	196.964	187.905	215.121	207.714	168.887	183.156	0
hsa-miR-21-5p	155324	89690.8	120188	147191	148097	127142	191507	124858	132510	151449	225682	159696	136011	94	296	133992	137424	157908	146266	118530	117647	390
hsa-miR-2110	161.882	167.72	112.126	96.2852	126.521	100.44	126.188	155.921	113.361	117.723	156.357	170.454	103.87	0	0	213.043	142.401	149.262	202.714	131.064	150.834	0
hsa-miR-22-3p	4779.13	7826.91	8759.04	8328.8	12649.6	7990.17	4632.79	10871	11040.2	8930.04	4679.39	4405.2	10389.1	5	24	5229.6	11270.5	6841.56	4825.89	9798.98	8569.26	34
hsa-miR-221-3p	2905.34	4559.18	2234.34	3818.47	3878.13	5170.92	2534.21	5554.36	6571.9	4272.29	3399.7	2967.86	4411.91	7	7	3235.84	6489.76	4043.31	3641.92	4115.75	4290.69	12
hsa-miR-222-3p	1881.43	2311.73	1783.5	1812.19	2071.41	2314.27	1434.69	1676.79	2359.77	2417.97	2059.78	2458.39	2623.24	0	0	1234.04	2822.5	1989.93	2053.68	2387.29	2181.71	0
hsa-miR-223-3p	398.86	1196.4	1067.92	1685.37	674.106	1908.36	347.218	2469.17	2336.79	809.616	470.767	346.98	1563.47	0	0	92.4526	1677.22	944.608	348.498	1553.85	949.446	0
hsa-miR-223-5p	405.156	430.48	248.779	390.589	403.856	322.793	413.929	323.344	405.325	411.675	677.735	297.352	312.513	0	0	341.673	385.981	455.96	414.274	302.59	315.135	1
hsa-miR-224-5p	927.227	819.031	639.662	1278.31	2155.42	571.469	899.392	1206.47	898.434	882.569	1943.86	606.22	411.265	0	0	401.968	1014.29	1217.41	1012.8	1432.9	585.829	0
hsa-miR-23a-3p	245.072	676.469	540.773	876.829	390.698	1018.95	241.124	1077.39	1039.11	408.286	359.366	218.616	797.541	0	0	120.59	900.266	466.295	223.1	714.253	610.07	0
hsa-miR-23b-3p	181.218	600.995	377.256	565.929	288.469	580.474	143.871	607.069	685.584	306.973	145.613	146.372	478.103	0	0	180.886	640.803	372.555	195.79	526.454	408.06	0
hsa-miR-24-3p	3762.42	6130.15	4966.23	6184.55	6313.92	5656.5	3785.64	5922.44	5700.12	4006.52	3132.51	3406.77	5302.49	0	0	3014.76	6169.63	4530.51	3821.94	5606.71	4758.01	0
hsa-miR-25-3p	3021.36	2949.07	4194.2	2609.2	3154.94	3284.04	2650.75	2669.83	2101.19	2777.2	6120.25	3211.4	3427.71	0	0	2544.46	2456.32	3067.93	3074.94	3085.71	2778.31	0
hsa-miR-26a-5p	81339.6	134346	90558.2	137639	119457	131544	83311.5	129524	131286	115582	50349.7	73198.8	121278	89	256	85225.3	124482	103870	78733.7	125294	114568	352
hsa-miR-26b-5p	3954.43	12265.9	11539.6	14652.2	9570.58	13953.5	3837.89	13476.9	13389.6	8635.01	3831.45	4099.05	12735.4	0	0	3569.48	12873.5	7306.89	4458.16	12526.7	11514.6	2
hsa-miR-27a-3p	1921.45	3787.67	6608.41	3687.47	3536.52	4219.86	1859.06	3244.94	3921.46	3075.26	3019.13	2111.2	4436.9	0	0	1290.32	2890.13	2622.55	1854.81	4399.43	2453.75	0
hsa-miR-27b-3p	4460.76	5870.19	6933.49	4479.67	4815.91	5704.99	4009.09	4594.55	5027.33	4667.73	9035.61	4479.75	4046.11	0	0	4039.78	3902.1	5154.48	3945.03	4823.4	3357.4	0
hsa-miR-28-3p	1146.22	729.58	902.845	1148.33	1046.58	965.609	1348.69	1166.85	852.699	870.083	2111.52	1161.97	826.444	0	0	779.818	943.985	1084.26	1359.37	839.599	785.145	0
hsa-miR-28-5p	278.348	402.527	410.738	546.039	677.648	546.532	196.918	613.459	498.961	392.233	858.973	249.398	500.382	0	1	136.669	427.381	367.267	284.261	490.829	363.618	0
hsa-miR-29a-3p	494.191	1780.62	2042.79	1251.07	1268.25	1756.66	616.473	1077.39	1513.14	1299.95	939.272	602.87	1910.91	0	0	333.633	1244.67	821.785	482.743	1724.5	1364.24	0
hsa-miR-30a-3p	148.392	181.696	326.644	153.17	84.0102	127.455	141.459	131.638	169.066	224.031	506.958	189.509	177.934	0	0	116.571	102.964	157.194	187.327	112.152	115.819	0
hsa-miR-30a-5p	2198.45	2739.42	4951.83	2159.2	1390.72	2210.37	2507.69	2066.59	2990.73	3757.7	7176.01	3323.85	2806.6	0	0	2661.03	1824.8	2421.37	2667.59	2357.83	2573.61	0
hsa-miR-30b-5p	73.7464	218.035	269.024	263.517	188.77	468.258	58.6735	406.417	402.29	277.185	86.2366	101.56	425.114	0	0	24.1181	357.251	200.218	45.0047	373.839	228.945	0
hsa-miR-30c-5p	1822.08	4536.81	3982.02	6078.51	3118.5	6465.56	1874.34	6263.68	6140.13	4247.85	2529.98	1940.74	6109.36	0	1	916.487	5262.94	3475.58	1422.84	5263.66	4774.17	1
hsa-miR-30d-5p	36448.7	32171.4	20284.2	24408.3	30189	24180.4	39647.2	26372.4	25520.3	36064.4	34845	38404.2	26507.3	23	54	44204.4	28055.6	35273.5	30393.2	22146.7	26538.7	54
hsa-miR-30e-3p	724.424	620.562	576.591	671.463	742.933	709.314	716.942	770.658	630.096	694.211	1331.44	640.562	600.037	0	0	522.558	569.603	853.993	650.838	629.369	577.748	0
hsa-miR-30e-5p	6952.85	13294.6	10404.7	12659.2	9020.97	13200.6	7603.44	12683.3	14600.1	12042.6	5499.63	6763.28	14298.8	0	0	5945.11	13485.2	9913.57	7255.38	11585.9	14194.6	0
hsa-miR-320a	10259.7	12833.3	7112.97	9506.77	8913.68	9859.04	11475.1	15999.8	10276	6945.15	6364.26	10539.2	11530.8	0	0	12075.1	12623.3	11174.5	15723.2	11417.5	12981.2	0
hsa-miR-320b	670.463	673.674	375.31	439.111	767.732	523.673	775.615	699.088	635.731	624.648	544.28	738.982	646.402	0	0	747.661	786.773	713.143	1138.97	627.17	674.713	0
hsa-miR-323a-3p	301.281	134.176	210.236	56.5042	111.339	186.333	46.6173	100.965	208.081	123.788	300.273	164.172	478.103	0	0	180.886	375.453	283.623	318.11	268.285	351.497	0
hsa-miR-323b-3p	629.992	310.281	459.404	116.049	195.349	490.424	97.2533	111.189	436.537	257.565	265.213	157.471	367.609	0	0	277.358	754.296	401.158	542.365	503.144	258.573	1
hsa-miR-328-3p	889.904	1763.85	995.505	1335.7	2087.6	1456.73	910.644	1730.47	1369.43	1155.29	507.806	938.961	1470.74	0	1	510.499	1293.74	974.412	606.217	1475.13	1131.26	0
hsa-miR-330-3p	259.911	273.942	121.47	249.328	254.055	191.875	249.965	288.837	220.436	220.642	296.032	221.548	222.794	0	1	257.26	224.843	282.181	247.718	208.91	230.291	0
hsa-miR-335-3p	445.626	192.878	262.405	438.351	253.549	374.745	385.798	494.602	400.99	230.453	534.101	708.828	325.459	0	0	200.984	167.205	383.612	217.331	541.407	378.432	0
hsa-miR-335-5p	241.475	245.989	204.006	360.309	185.733	279.846	226.656	319.51	278.742	143.944	82.5609	223.433	290.234	0	0	128.63	211.103	238.435	133.091	266.525	258.573	0
hsa-miR-339-3p	131.305	111.813	114.851	110.221	199.398	105.289	114.132	138.028	109.243	120.756	114.794	81.8764	167.396	0	0	116.571	132.943	118.256	108.088	120.948	113.126	0
hsa-miR-339-5p	191.111	433.276	311.071	348.907	421.569	471.029	183.254	540.611	374.329	431.474	266.909	196.21	540.425	0	0	112.551	471.279	263.192	156.17	425.297	387.859	0
hsa-miR-340-3p	213.145	290.714	209.068	307.986	432.703	311.017	225.049	299.061	288.929	251.5	109.139	182.599	261.632	0	0	160.787	284.802	216.082	137.322	341.733	227.598	0
hsa-miR-340-5p	5098.85	5741.6	4223.01	5663.47	7445.02	5354.49	6009.61	5415.06	5784.22	6248.97	4922.84	4256.11	4577.2	0	0	3280.06	4425.13	4572.33	2778.37	5326.11	4044.24	0
hsa-miR-342-3p	65.2026	131.38	180.258	108.448	90.0832	196.724	119.758	176.37	162.563	160.71	69.272	80.2012	247.783	0	0	56.2755	165.242	116.333	70.7767	177.244	126.593	0
hsa-miR-361-3p	786.479	788.282	818.362	519.56	752.549	577.01	880.102	576.396	788.758	766.272	1086.58	769.136	569.328	0	0	586.873	610.289	740.544	819.317	747.678	596.602	0
hsa-miR-361-5p	147.493	472.41	280.314	427.329	304.157	500.122	156.73	447.314	454.961	285.925	106.029	107.424	374.233	0	0	44.2165	380.271	243.483	104.242	449.047	317.829	0
hsa-miR-3613-5p	115.116	148.152	219.19	258.83	175.106	203.651	151.908	250.496	179.47	103.989	47.7836	167.522	242.965	0	0	40.1968	140.259	87.0097	75.7772	255.09	111.779	0
hsa-miR-3615	348.497	237.603	228.923	187.503	255.573	176.636	334.358	150.809	224.121	238.657	480.946	442.049	248.084	0	0	265.299	263.745	261.51	420.813	221.225	329.949	0
hsa-miR-363-3p	496.889	1039.86	1728.99	921.171	905.387	1010.63	458.939	980.257	800.462	756.997	789.135	638.259	1368.37	0	0	217.063	1053.02	556.189	726.999	1056.43	1384.44	0
hsa-miR-370-3p	729.37	153.743	386.6	67.653	188.264	324.871	74.7484	161.033	524.104	318.923	610.159	337.557	712.939	0	0	590.893	953.443	558.112	1291.29	580.11	637.004	0
hsa-miR-374a-3p	151.54	145.357	144.829	139.107	96.6623	148.235	135.833	118.858	146.524	116.118	172.19	141.766	120.429	0	0	76.3739	110.28	103.594	62.3142	109.073	98.3115	0
hsa-miR-374a-5p	60.7059	204.059	214.129	318.628	123.485	346.345	65.9072	300.339	260.101	142.338	78.8853	56.9575	264.342	0	0	40.1968	230.018	169.212	50.7746	292.914	169.688	0
hsa-miR-374b-5p	136.701	209.649	252.283	375.006	285.432	374.052	126.992	369.354	344.634	191.568	101.222	120.825	348.04	0	0	36.1771	262.496	184.114	78.0851	347.011	215.477	0
hsa-miR-378a-3p	541.857	374.574	763.467	403.891	347.175	363.662	537.706	486.933	445.64	455.019	1195.44	600.357	348.642	0	0	582.854	457.181	521.337	612.757	544.926	457.889	0
hsa-miR-379-5p	509.48	187.287	319.247	67.3997	157.899	324.871	51.4398	223.657	289.363	232.593	1150.2	210.659	610.876	0	0	345.693	652.046	505.714	723.538	350.089	346.11	1
hsa-miR-381-3p	459.117	223.626	519.749	85.6432	223.184	319.33	44.206	236.437	450.409	194.065	651.722	185.321	604.854	0	0	273.338	809.079	436.971	549.288	449.487	464.623	0
hsa-miR-382-5p	506.782	282.328	385.821	116.809	161.441	421.155	57.8697	264.554	413.128	229.561	698.375	220.082	621.112	0	0	349.712	946.483	541.527	762.003	424.857	546.773	1
hsa-miR-409-3p	2698.04	1358.53	1724.71	351.568	765.707	1621.59	298.19	1051.83	2466.63	907.541	1993.9	1426.87	2847.84	0	0	2725.34	4928.89	2521.12	3815.02	2035	2845.65	0
hsa-miR-411-5p	130.855	128.585	205.174	49.7896	70.3459	206.421	18.4862	115.024	193.776	77.0553	183.5	59.8891	352.255	0	0	104.512	397.402	178.105	168.479	243.215	226.251	0
hsa-miR-423-3p	13745.6	10272.8	7093.51	10617.7	16378.9	9318.05	14764	11515.1	11498.7	12603.5	7689.19	12850.8	9429.59	0	0	15375.3	12028.8	12616.9	14599.6	10560.3	11328.7	0
hsa-miR-423-5p	17307.5	12126.1	8796.03	7577.9	11396	9324.98	18065	11402.7	8951.82	11354.6	12310.9	15626.2	7088.75	1	3	26172.1	14901.6	17950	19063.9	12322.6	12466.7	2
hsa-miR-424-3p	113.318	128.585	382.317	120.23	158.405	119.835	109.309	111.189	115.962	97.3894	148.157	129.62	49.3759	0	0	116.571	158.283	120.66	111.935	130.184	102.352	0
hsa-miR-425-3p	130.855	251.579	128.867	261.997	311.243	249.368	139.852	256.886	232.141	192.46	78.037	131.295	224.901	0	0	88.433	267.135	168.972	134.245	248.053	195.276	0
hsa-miR-425-5p	438.432	936.434	732.71	1092.96	1283.94	1037.65	377.761	1274.21	1144.45	684.936	408.281	410.848	1107.34	0	0	305.496	1275.72	670.599	362.346	1097.77	884.803	0
hsa-miR-432-5p	712.732	240.398	386.6	75.0011	139.173	389.984	80.3746	226.213	403.591	257.029	484.339	301.121	712.939	0	0	787.857	897.589	644.641	1038.96	482.033	597.949	0
hsa-miR-433-3p	411.451	215.24	214.129	59.4181	128.04	326.257	51.4398	187.872	349.186	154.289	239.766	181.552	333.588	0	0	397.948	651.51	386.256	576.214	389.233	395.939	0
hsa-miR-451a	10417.1	20629.5	41035.3	22812.1	27007.2	28854	9670.67	17258.7	11850.4	10906.2	9822.49	16009	32198.5	31	61	7593.18	23032	12570	7956.99	57174.1	26732.6	97
hsa-miR-484	3644.6	6476.77	5591.88	7499.48	9283.63	7265.62	3404.67	7709.14	6555.64	4300.29	1830.19	3492.63	7826.98	5	20	2447.99	6318.81	3925.77	2949.16	7565.19	6118.21	10
hsa-miR-485-3p	661.47	355.006	534.933	118.203	339.077	597.098	89.2158	318.232	575.474	250.43	270.868	283.112	894.787	26	58	397.948	975.213	519.414	698.92	597.703	580.442	56
hsa-miR-486-3p	173.124	50.3159	150.28	70.8203	154.862	89.3569	196.114	106.077	98.1883	125.215	224.498	176.526	114.407	0	0	385.889	117.061	193.248	200.406	144.258	121.206	0
hsa-miR-486-5p	4945.96	3304.08	6861.47	2970.78	3470.73	3702.42	4776.66	2756.73	1876.85	3513.69	10949.5	4952.58	3757.98	0	0	3706.15	3136.74	3793.81	6329.51	3934.55	3924.38	0
hsa-miR-493-5p	1062.13	483.591	715.969	131.252	259.622	767.5	124.581	423.031	893.448	410.07	895.164	395.561	1278.96	0	0	578.834	1525.19	751.84	1282.44	782.863	871.336	0
hsa-miR-494-3p	164.131	192.878	239.046	67.3997	78.4432	374.745	21.7011	163.589	429.167	114.691	90.4777	82.9234	505.5	0	0	76.3739	705.58	232.186	201.175	354.048	441.728	0
hsa-miR-501-3p	157.386	100.632	154.562	85.2631	86.0345	91.435	123.777	106.077	96.8878	85.4387	153.247	157.052	126.149	0	0	160.787	111.529	114.411	172.326	121.388	117.166	0
hsa-miR-505-3p	160.983	237.603	226.198	225.13	263.671	300.627	156.73	302.896	352.871	244.9	86.2366	171.291	278.793	0	0	88.433	313.888	166.088	200.406	273.123	235.678	0
hsa-miR-532-5p	821.553	598.2	919.976	471.924	711.556	498.736	843.13	522.718	541.228	681.191	1440.58	872.999	648.51	0	1	912.467	573.35	742.467	929.328	605.619	587.175	4
hsa-miR-543	1361.16	598.2	1205.35	263.011	626.534	797.285	167.179	798.775	1613.93	346.214	737.959	568.737	1368.98	0	0	868.251	2387.27	1116.94	1507.47	1289.97	1268.62	0
hsa-miR-584-5p	4753.5	1892.44	2603.42	3471.08	2276.88	1963.77	4000.24	3099.25	2097.5	2108.32	3535.98	2951.53	1353.62	0	0	2488.18	1537.14	3105.91	2260.62	2435.23	1741.33	0
hsa-miR-625-3p	391.666	234.807	157.677	215.248	279.359	165.553	188.077	407.695	220.002	373.148	233.546	140.928	193.288	0	0	116.571	127.768	198.776	243.487	466.199	107.739	0
hsa-miR-629-5p	374.128	254.375	169.357	198.778	279.865	153.777	342.396	244.106	294.131	253.105	404.888	284.578	171.31	0	0	317.555	254.644	259.106	376.578	249.373	245.105	0
hsa-miR-652-3p	239.676	444.457	291.994	517.153	489.891	487.653	162.357	391.08	406.192	310.897	117.904	177.783	450.705	0	0	196.964	447.01	252.857	231.563	425.297	333.99	0
hsa-miR-654-3p	517.574	304.691	808.629	139.614	275.31	667.06	77.9634	397.471	677.998	296.092	539.756	251.702	1104.33	0	0	329.614	936.312	480.716	476.973	869.946	482.13	0
hsa-miR-660-5p	141.197	279.533	364.798	197.005	207.495	207.114	167.983	208.321	256.2	200.665	151.267	185.74	283.911	0	0	205.004	250.54	181.711	193.097	237.938	276.08	1
hsa-miR-671-3p	172.225	136.971	76.3078	103.76	163.972	90.7423	234.694	143.141	112.927	133.242	148.723	158.518	110.795	15	32	237.161	113.314	146.138	155.401	108.193	119.859	8
hsa-miR-7-5p	1125.08	939.23	1081.55	720.492	778.359	621.342	951.635	616.015	780.088	963.727	674.059	1188.78	802.659	0	0	1021	957.547	816.737	1393.22	728.766	869.989	0
hsa-miR-744-5p	3843.81	3055.29	1723.15	2630.36	4042.61	2894.06	3266.42	3582.35	2771.16	2284.9	3450.31	2991.73	2546.77	4	1	3870.95	3155.84	3556.82	3604.99	2809.95	2556.1	2
hsa-miR-769-5p	276.099	195.673	177.532	152.283	188.264	156.548	229.068	221.101	229.756	185.147	274.261	219.454	179.138	0	0	410.007	206.106	228.34	225.408	197.915	146.794	0
hsa-miR-92a-3p	24905.6	21582.7	26145.1	23634.6	22930.7	25252.7	25198.2	22758.1	18877.1	22813.7	30623.3	26487.1	25974.4	20	78	23101.1	23659.6	24985.2	26805.1	22407.5	26584.5	32
hsa-miR-92b-3p	287.791	190.082	249.558	194.091	231.281	161.397	297.386	161.033	131.134	227.955	229.87	364.779	171.611	4	1	305.496	174.164	230.023	274.26	177.244	193.929	2
hsa-miR-93-5p	1369.71	3650.7	2538.79	3818.47	2582.05	3674.72	1397.71	3965.76	3081.55	2681.42	1658.85	1446.76	3680.91	0	0	1097.37	3789.86	2532.41	1774.03	3097.59	3918.99	0
hsa-miR-98-5p	2496.59	4028.07	1889.4	3197.05	2634.68	2882.28	2269.78	2779.74	3080.68	3018.54	1119.66	2188.05	2652.75	5	18	2178.67	2735.95	2431.22	2323.71	2672.73	2992.44	12
hsa-miR-99a-5p	879.561	1355.73	2960.43	1295.29	1312.79	1083.37	913.859	1068.44	1764.14	1639.74	1610.79	1357.35	1283.47	0	0	687.365	1161.33	1078.73	988.565	1710.86	957.527	0
hsa-miR-99b-5p	3048.79	2708.67	2712.43	1920.89	3624.58	2003.26	2720.68	1931.12	1339.09	2287.4	4484.3	2788.4	3425.6	0	0	3750.36	1851.39	3063.61	2509.11	2035	2401.22	0
		1	2	4

## Sheet: Control vs. RRMS Discovery
	C1	C2	C3	C4	C5	C6	C7	C8	C9	C10	C11	25(RRMS)	12(RRMS)	13(RRMS)	14(RRMS)	16(RRMS)	15(RRMS)	24(RRMS)	20(RRMS)	19(RRMS)	21(RRMS)	22(RRMS)	23(RRMS)	17(RRMS)	18(RRMS)
hsa-let-7a-3p	198.756	240.398	328.201	305.579	352.742	295.086	245.946	304.174	359.807	227.064	148.157	38.3083	245.37	262.01	234.366	236.085	301.553	134	166.997	160.038	217.351	217.438	56	228.278	239.332
hsa-let-7a-5p	100484	91267.4	74521.1	72479.6	73829.3	74622	93339.8	73307.1	78570.4	93111.4	84462.7	38997.9	78248.2	75996.3	96449.4	87482.2	63322	10	108682	85977.4	77701.6	80452	3	98697.3	96705.9
hsa-let-7b-5p	30959.1	24283	27479.4	15362.3	28675.3	19942.5	30757.8	15089.8	12439.1	27655.7	29255.4	7470.12	24081.5	19180.4	31821.8	34601.6	17288.6	0	36907.8	23457.1	19394.5	24258.3	0	36664.2	51868.3
hsa-let-7c-5p	2429.59	1733.1	2074.33	1295.42	1513.7	1550.93	1741.72	1290.82	1305.06	2316.48	2275.51	823.629	1667.85	1571.51	2152.12	2077.24	1495.75	16	2219.1	4054.77	1229.99	2058.65	0	2339.58	2841.13
hsa-let-7d-3p	3469.68	3284.51	2618.21	2607.68	4892.33	2882.97	4210.02	2611.04	2433.03	2652.7	2531.68	421.391	1763.32	2594.23	2576.84	3072.23	1945.07	35	1823.42	2207.88	1614.69	1529.08	3	2847.34	2448.36
hsa-let-7d-5p	13573.8	19718.2	10803.4	15459.6	16683.6	16082.2	12173.5	15649.6	16779.8	16563	5338.47	5018.39	12926.5	8449.82	14233.7	12624.1	12966.4	2	13839.7	13152.9	9511.38	9437.5	0	15191.4	16068.6
hsa-let-7e-5p	2852.73	3041.31	1547.96	1736.3	2809.79	2283.8	2414.45	2094.71	1305.49	2514.11	1795.13	1608.95	2308.91	1643.89	3456.01	2203.88	1340.55	4	3537.77	2696.96	1291.16	2170.87	2	1899.02	2225.7
hsa-let-7f-5p	97643	82870.2	58196.3	69433.9	60908.9	66512	92311.8	68427.6	74778.3	84357.9	69902.5	46851.1	62247.9	82183.9	72712.6	75995.4	60838.8	4	90129.3	82243	72614	70691.8	0	81911.2	63299.5
hsa-let-7g-5p	47542.2	42980.9	34459.2	35558.3	31919.3	39704.9	45016.2	37587.2	41625.3	42831.2	36504.1	47195.8	38497.8	32394	33265.3	29869.3	29336.9	0	47268.3	34575	33038.8	36049.1	0	40672.1	47104.2
hsa-let-7i-5p	61234.3	43934.1	32794.8	40447.4	46189.9	40302	59498.9	39168.1	44365.5	47340.2	43387.2	43786.4	37561	42074.1	38428.1	44398.4	35981.7	2	49269.3	53978.4	35760.7	39773.6	4	51485.2	41187.6
hsa-miR-1	350.296	452.843	168.967	969.567	350.211	146.157	203.348	875.458	1370.95	439.858	383.117	1149.25	1473.32	617.319	388.231	410.882	1109.35	2	367.092	1067.52	2478.36	340.185	0	499.757	133.425
hsa-miR-100-5p	138.499	212.445	3792.03	215.502	121.967	304.091	393.032	475.431	238.426	385.098	905.343	555.47	201.712	192.654	204.228	184.178	412.913	0	338.507	179.774	114.852	659.328	0	514.692	454.48
hsa-miR-101-3p	16817.3	15097.6	16715.3	12926.8	11773.1	15848.7	13941.8	14723	11656.4	13671.6	41378	24766.3	17715	13436.8	15316.3	13397.1	11128.1	17	18575	18062.8	17482	12001.2	0	15596	16950.9
hsa-miR-103a-3p	9364.45	12341.4	6716.64	11343.4	7461.22	12939.4	8289.84	13820.7	13617	8883.48	8344.31	16721.6	10819.1	6969.13	9953.22	8099.75	8694.85	0	8990.74	10710.3	8223.45	7256.11	0	7814.24	9627.48
hsa-miR-106a-5p	65.2026	184.492	224.641	154.69	117.918	194.646	83.5896	209.599	141.322	108.27	63.8999	325.621	261.949	101.556	140.778	126.016	149.186	0	163.988	153.22	151.763	147.297	0	168.275	266.017
hsa-miR-106b-3p	591.77	556.27	613.577	476.739	344.138	547.224	411.518	540.611	470.35	533.323	901.95	1340.79	895.82	577.963	699.926	635.71	482.556	24	961.359	1134.26	710.582	957.428	2	726.168	665.459
hsa-miR-106b-5p	183.916	480.796	658.349	491.055	423.087	719.704	177.628	605.791	471.434	389.914	227.043	1206.71	1285.57	455.215	575.01	503.44	747.697	0	474.662	475.449	1234.99	462.932	0	460.289	789.712
hsa-miR-107	195.158	349.416	240.214	331.297	394.747	428.775	173.609	383.412	407.709	238.479	145.613	574.625	432.16	233.112	303.764	237.961	394.176	0	253.504	310.746	277.644	206.917	0	254.146	440.304
hsa-miR-10a-5p	3594.24	3633.92	5731.65	2581.84	2997.54	3153.12	4600.64	2334.98	3653.77	3833.86	7313.99	2911.43	3269.8	2669.36	4088.91	4044.72	2378.49	2	3426.44	2783.44	2849.24	4699.46	0	4107.13	6085.87
hsa-miR-10b-5p	5520.19	5210.49	15522.8	4343.48	4177.74	4399.27	6809.34	3382.97	6149.88	7156.69	12304.4	6071.87	6567.51	3896.57	8344.78	8477.8	4695.47	0	6401.54	4030.02	6644.06	9170.97	0	7762.77	12149.2
hsa-miR-122-5p	1032.9	1702.35	54988.3	6208.5	633.619	1848.79	858.401	272.223	3430.3	2495.74	3748.61	21740	2132.62	991.619	2685.89	2088.49	17338.8	193	3012.71	3207.94	1651.01	11275.2	44	2798.27	3932.71
hsa-miR-125a-5p	1702.46	2278.19	3780.74	2095.22	1699.43	2620.44	1821.29	2124.1	2340.48	2787.73	3086.14	1110.94	2751.43	2102.13	3294.61	3185.12	2005.52	0	2888.59	2160.87	2037.48	3678.91	0	2300.91	3090.47
hsa-miR-125b-5p	114.667	257.17	748.283	235.645	143.222	265.3	123.777	241.55	320.792	241.69	385.379	153.233	329.646	250.451	340.247	273.296	398.772	59	228.68	217.092	266.321	529.566	28	250.145	401.11
hsa-miR-126-3p	22354.2	31766.1	35099.6	31992.5	29543.2	30712.5	20535.7	30041.6	30869.3	24071.2	25299.8	48230.2	28595.2	24385.1	28131.9	27043.8	34412.4	0	22534.8	24448.1	19930.1	30602.6	0	24427	36501.9
hsa-miR-126-5p	2529.41	4651.42	5367.63	5411.61	4811.86	5736.16	3026.1	5615.71	5002.83	3183.17	2841.57	5344.01	6109.79	5972.01	5842.5	5580.37	7380.81	0	3009.7	2371.5	8634.18	5993.57	0	3080.95	4967.59
hsa-miR-127-3p	1567.56	396.936	850.676	191.177	308.712	942.057	167.983	595.567	1225.08	666.743	1364.23	747.012	618.398	1409.4	340.247	632.583	1440.95	0	102.304	1041.68	1376.16	2086.7	0	326.682	468.657
hsa-miR-128-3p	5716.25	5244.03	4149.04	4837.19	8627.74	4500.4	5862.52	5365.21	4829.43	5282.75	4137.09	1896.26	3215.78	5426.52	4872.12	5163.54	4065.49	332	4202.75	4980.91	4096.43	3699.95	153	5311.46	3786.78
hsa-miR-1301-3p	409.203	327.053	185.319	378.553	407.399	314.481	453.313	402.583	371.078	328.912	218.56	191.542	284.054	319.806	410.835	417.761	301.2	0	312.178	408.707	281.027	308.621	0	363.218	245.169
hsa-miR-1307-3p	1718.2	1073.41	744.779	719.352	1552.67	355.35	1584.99	420.475	1443.56	1172.6	1143.98	2317.65	924.143	962.996	1404.61	1659.16	973.243	2	1403.67	2211.47	1255.87	1430.88	0	1313.93	838.078
hsa-miR-130b-5p	516.675	382.96	284.986	371.712	550.621	378.208	716.942	406.417	337.482	465.721	424.963	134.079	182.093	433.747	329.144	585.992	383.57	0	280.584	263.74	211.763	350.706	0	347.483	254.342
hsa-miR-134-5p	471.258	192.878	267.466	68.92	163.466	272.92	76.3559	209.599	286.762	168.202	718.732	287.312	183.336	417.785	114.209	186.054	461.698	306	56.4178	841.455	350.438	599.708	75	131.74	195.969
hsa-miR-136-3p	321.966	190.082	300.948	62.0786	75.4067	329.027	28.1311	141.862	372.379	149.83	264.365	249.004	200.192	343.475	77.3289	119.762	477.607	0	18.0537	103.702	380.291	368.241	0	76.537	130.924
hsa-miR-139-3p	188.413	162.129	232.038	136.826	175.612	132.996	135.833	92.0189	180.987	108.448	333.919	76.6166	108.04	59.4476	222.073	159.787	79.1887	18144	116.597	120.567	71.764	150.804	3259	151.741	168.45
hsa-miR-139-5p	332.758	860.96	1353.29	899.76	891.723	876.944	331.947	613.459	1016.78	549.019	579.34	996.016	943.209	558.698	899.395	869.607	725.072	0	638.649	373.9	818.228	957.428	0	550.16	1199.99
hsa-miR-140-3p	2942.21	2848.44	3023.89	2701.69	681.191	2751.36	2248.08	3117.14	2807.58	2481.29	4333.88	4558.69	3132.61	3012.84	2770.36	2546.28	2555.6	247	2780.27	3540.21	2923.65	3969.99	73	2381.98	2957.87
hsa-miR-140-5p	272.952	494.773	516.245	646.505	556.694	566.62	290.956	664.581	556.834	352.457	318.369	689.549	555.121	428.243	499.664	447.467	691.134	2	343.02	397.224	564.259	610.229	0	371.751	436.968
hsa-miR-142-3p	1052.24	2267.01	1896.79	2880.32	2793.09	2796.39	1095.51	2915.21	2890.16	1670.96	931.072	2873.12	2966.68	2252.68	2318.68	2137.27	3225.17	0	1684.26	1848.69	3963.79	2023.57	0	1495.27	2272.4
hsa-miR-142-5p	3282.17	4637.45	6631.38	5972.22	5286.06	6498.12	3712.5	5363.93	5911.45	5326.63	3538.24	5784.55	6985.99	5841.83	5768.34	5086.62	6570.54	39	6205.2	3238.08	7177.87	7031.66	50	4793.83	7491
hsa-miR-143-3p	6569.28	2856.82	8979.01	6337.21	3895.85	2157.73	4135.27	7407.52	3829.34	2370.34	4524.17	8600.21	4586.87	4957.55	11787.7	2778.3	7661.15	7	2132.59	6943.35	6303.77	4390.84	16	1982.5	2942.86
hsa-miR-144-3p	9410.77	3631.13	10490	4514.13	4602.85	5175.77	7695.07	4115.29	2721.31	3488.18	2298.98	5267.39	13907	4385.36	7253.85	3318.95	6596.7	3	6499.33	5575.49	5742.89	7449	0	4776.5	9146.31
hsa-miR-144-5p	651.577	891.709	2210.59	1157.83	970.166	1699.86	477.425	1022.43	765.782	918.778	819.672	1436.56	3908.23	1019.14	1878.89	1011.57	1379.09	0	1927.23	991.805	2397.18	1669.36	0	1434.2	2179
hsa-miR-146a-5p	11226.1	21792.4	10792.1	20808.6	22419.1	16697.3	13863.8	25702.7	16206.5	15560	8931.28	13158.9	11680.6	15393.9	16165.3	11894	17626.6	0	12026.8	12673.5	20570.1	14989.2	2	14813	12210.9
hsa-miR-146b-5p	3734.54	5406.16	4326.96	3319.69	4632.2	3333.22	5098.97	3156.76	3672.85	5111.69	4487.7	6091.02	3094.2	4044.91	3441.33	3902.13	2850.79	0	5341.64	3623.82	3599.23	5018.6	0	4818.9	7110.74
hsa-miR-148a-3p	9111.28	5853.41	9091.52	7778.2	7055.84	7057.81	7385.62	6302.02	10846.2	8473.05	13451.8	10209.2	9724.29	7385.27	6827.15	9357.42	8153.61	1	8082.79	8894.31	7796.84	10205.5	0	7639.84	5058.49
hsa-miR-148b-3p	5318.29	4388.66	3067.49	4745.85	3120.02	4941.64	4452.75	6367.2	5261.63	4573.91	5533	6033.56	4082.59	6539.24	5261.14	5583.81	4708.9	0	5155.08	4158.48	4627.31	5162.39	1	4573.02	2644.32
hsa-miR-150-5p	460.016	916.867	1544.06	637.256	842.126	934.438	835.896	878.014	782.255	1102.5	1049.26	5784.55	1175.87	929.695	1062.78	425.579	1020.62	0	1248.71	326.176	2508.21	1935.9	0	591.229	3147.17
hsa-miR-151a-3p	3645.5	2884.78	2043.18	2666.97	3769.32	2719.5	3759.92	2796.35	2343.51	2720.66	7340.01	2490.04	1686.64	3441.91	2685.49	2875.55	2161.07	0	2611.77	3251.71	2964.53	2160.35	5	2959.08	1757.88
hsa-miR-152-3p	417.747	600.995	380.76	542.871	416.508	466.872	386.602	543.167	511.316	601.103	911.846	727.858	436.581	682.271	526.63	921.201	379.682	0	537.85	424.854	571.171	718.948	0	467.489	326.892
hsa-miR-155-5p	309.825	522.726	410.738	458.115	324.907	456.482	295.779	328.456	444.34	427.55	345.795	804.474	342.495	399.345	435.421	354.284	360.238	0	511.521	460.02	376.173	662.835	0	393.086	658.788
hsa-miR-15a-5p	81.3909	218.035	221.137	238.306	203.446	296.471	83.5896	235.159	236.692	138.593	65.3136	747.012	516.851	290.633	220.487	226.704	376.853	0	175.271	189.821	619.259	322.65	0	170.675	206.809
hsa-miR-15b-3p	69.6994	153.743	184.151	170.4	160.429	226.509	94.842	180.204	167.765	109.162	58.5278	172.387	250.205	159.077	202.641	178.862	161.559	0	152.704	136.714	244.557	206.917	0	143.474	152.605
hsa-miR-15b-5p	62.9543	139.766	179.479	201.946	132.594	243.134	48.2248	251.774	189.874	95.7841	59.376	957.708	516.713	258.157	168.141	202.627	307.917	3	123.367	130.614	584.553	217.438	0	118.139	185.128
hsa-miR-16-2-3p	1664.69	2060.16	3391.02	2096.86	3020.82	2346.14	1885.59	1989.91	2095.12	1651.16	1379.5	785.32	3436.42	2299.47	2258.8	1888.37	2121.13	0	2932.22	1692.24	2108.8	2304.14	0	2453.99	3018.75
hsa-miR-16-5p	728.471	1654.83	2221.1	2088.38	1892.76	2048.97	660.679	1618	1565.38	1180.09	666.708	4367.15	4489.33	2074.61	1753.98	1622.26	2875.89	0	1850.5	1398.36	4381.43	2567.17	0	1277.93	2281.57
hsa-miR-17-5p	956.455	2448.71	1971.15	3480.58	2185.28	2895.44	992.626	3325.46	2494.37	2064.44	1202.51	3466.9	2966.4	2277.72	2415.83	2387.12	2937.41	0	2446.28	1772.62	2642.77	2181.39	0	1898.76	1866.29
hsa-miR-181a-2-3p	244.173	187.287	200.113	150.889	213.062	173.172	240.32	198.096	126.366	217.61	363.89	38.3083	143.961	196.783	155.054	246.091	124.086	18	242.973	173.315	163.969	178.86	0	233.345	314.384
hsa-miR-181a-5p	1990.7	5624.2	3639.8	4032.32	4976.84	4758.77	1923.36	5963.34	4382.93	3419.51	3254.94	7355.19	4053.85	4010.51	3142.73	4954.04	3824.39	1	3336.17	4554.62	4183.2	4874.82	0	3037.21	7114.91
hsa-miR-181b-5p	260.811	628.948	633.432	527.035	533.414	498.043	207.366	614.737	471.867	416.491	403.191	976.862	526.799	488.241	376.334	699.187	411.145	722	530.327	574.486	491.172	789.089	190	403.486	1016.53
hsa-miR-181d-5p	130.405	181.696	82.1476	193.964	176.118	193.953	100.468	260.72	282.644	149.116	104.049	172.387	184.304	200.085	256.573	219.2	219.537	0	118.101	291.011	256.321	178.86	0	149.341	131.758
hsa-miR-182-5p	1020.31	357.802	795.781	332.437	560.743	584.63	471.799	520.162	414.212	472.142	1087.99	766.166	836.55	683.372	960.861	747.968	709.517	13	935.031	440.643	515.289	943.4	7	695.5	710.49
hsa-miR-183-5p	326.013	162.129	573.087	81.209	297.578	206.421	246.75	163.589	124.849	192.638	556.155	229.85	387.397	235.038	463.577	275.172	213.88	50	418.996	162.191	218.233	382.27	51	258.146	464.487
hsa-miR-185-3p	269.804	106.222	108.622	102.746	230.269	141.309	257.199	198.096	196.593	221.534	329.678	229.85	136.915	140.362	170.52	161.976	130.449	0	170.006	275.222	123.381	178.86	0	204.543	113.412
hsa-miR-185-5p	6150.63	6121.76	6327.7	5892.53	5175.74	6175.32	5451.81	8929.67	8113.65	5755.61	6960	6263.41	7683.69	4094.73	7002.03	4794.56	5017.52	3	7435.11	10829.1	6379.21	4787.14	0	6774.99	5669.75
hsa-miR-186-5p	1391.74	3477.39	3428.01	3362.89	3116.47	3221.7	1339.84	3480.1	3760.2	2209.99	1443.12	2432.58	3682.2	2959.72	3131.23	3105.07	3733.54	0	2932.97	2726.03	3714.82	4075.21	0	2256.38	3549.95
hsa-miR-18a-5p	54.4105	136.971	127.309	168.246	136.643	184.255	58.6735	182.76	131.134	88.2926	62.7689	268.158	214.284	133.757	133.244	114.134	207.517	4	100.8	141.738	189.263	87.6765	1	114.939	116.747
hsa-miR-191-5p	16894.2	29823.3	20920	30534.1	34096	31838.1	17942	35055.4	30613.7	26641.9	14755.5	16894	26286.6	26412.6	23663	24760.8	29407.6	0	22316.6	20476.6	21847.3	23206.2	0	24337.4	22459.7
hsa-miR-192-5p	857.078	662.492	6459.69	1106.27	653.356	752.953	779.634	567.45	873.941	769.483	1742.54	1896.26	1157.91	732.362	920.412	764.541	1973.71	0	1389.38	998.623	872.198	2062.15	0	963.513	1294.23
hsa-miR-199a-3p	2630.14	2325.71	2840.52	4212.61	1968.17	5341.33	1711.98	4570.27	4498.45	2841.42	1711.73	5171.62	2793.29	3625.48	2438.44	2462.79	4047.11	16	2516.99	2906.88	2801.74	2577.69	0	2133.7	1847.94
hsa-miR-199a-5p	8035.21	3675.85	4414.17	7698.38	7141.37	7464.42	6417.11	7757.7	7190.72	5151.47	5612.16	4711.92	4678.33	8886.87	4847.13	5964.04	8736.21	0	4701.48	5359.12	5710.68	3903.36	0	3874.05	3754.26
hsa-miR-199b-3p	1290.11	1065.02	1465.03	2100.41	1007.11	2648.15	891.354	2234.01	2227.12	1416.96	873.11	2739.04	1369.84	1821.96	1247.97	1246.4	2052.54	78	1243.45	1461.51	1363.37	1315.15	22	1062.45	969.836
hsa-miR-199b-5p	86.787	145.357	111.347	87.7969	94.1319	123.991	114.936	99.6871	164.948	93.2869	117.338	306.466	256.008	91.3732	123.33	79.112	88.3803	1	111.331	156.809	65.5876	182.367	0	100.538	154.273
hsa-miR-19a-3p	299.483	271.147	239.824	307.099	324.401	334.569	315.068	375.744	387.551	194.065	50.8937	325.621	447.358	293.935	348.178	313.008	403.721	1	221.91	314.694	686.758	329.664	0	251.745	246.837
hsa-miR-19b-3p	656.074	802.259	657.96	737.722	743.439	906.037	661.483	1026.27	957.173	513.881	150.702	1187.56	1201.84	768.14	792.324	661.039	1094.5	0	622.1	822.437	1659.54	915.343	0	601.629	662.957
hsa-miR-200c-3p	122.761	142.562	700.007	142.781	120.954	133.689	113.328	279.891	116.395	148.76	188.59	114.925	116.882	125.501	241.901	143.215	120.551	3	120.358	131.69	96.4697	91.1836	0	98.4047	224.321
hsa-miR-20a-5p	4829.94	9308.44	7557.19	9475.99	8790.7	10635.5	5240.42	10419.9	8669.18	7308.13	4944.04	12182	9260.36	5519.82	7076.19	6125.39	7299.5	10	7269.62	8203.2	5559.36	4997.56	9	7490.76	8220.67
hsa-miR-20b-5p	94.8811	248.784	366.355	261.617	177.636	248.675	89.2158	290.115	172.534	150.187	161.729	344.775	436.305	189.627	267.677	212.32	220.951	66	264.035	190.897	267.498	203.41	16	216.544	310.214
hsa-miR-21-3p	213.145	114.608	157.287	179.775	173.081	185.641	226.656	180.204	202.229	254.176	297.446	306.466	142.994	175.315	191.141	195.747	157.317	375	114.34	154.297	140.881	140.282	129	241.878	127.588
hsa-miR-21-5p	155324	89690.8	120188	147191	148097	127142	191507	124858	132510	151449	225682	163385	103889	148347	130750	151029	140338	33	99844.4	148938	125955	95367.5	4	143190	79542.4
hsa-miR-210-3p	71.0484	125.79	100.057	148.482	103.748	75.5031	53.0472	155.921	197.677	103.276	43.5424	114.925	103.619	66.8786	114.605	92.2452	181.003	0	98.5431	148.197	117.94	98.1977	0	116.006	113.412
hsa-miR-2110	161.882	167.72	112.126	96.2852	126.521	100.44	126.188	155.921	113.361	117.723	156.357	153.233	98.5071	92.1988	167.744	119.137	92.6225	0	210.626	245.798	119.411	164.832	0	116.272	171.785
hsa-miR-22-3p	4779.13	7826.91	8759.04	8328.8	12649.6	7990.17	4632.79	10871	11040.2	8930.04	4679.39	12450.2	9046.49	8747.88	9660.56	9641.97	13053.1	5	9393.94	12049.9	13553.7	10566.8	2	8806.29	7678.63
hsa-miR-221-3p	2905.34	4559.18	2234.34	3818.47	3878.13	5170.92	2534.21	5554.36	6571.9	4272.29	3399.7	7412.66	3879.22	4212.25	4162.67	5133.84	4023.42	1	4320.85	5956.57	4835.25	5825.23	0	3545.77	2713.54
hsa-miR-222-3p	1881.43	2311.73	1783.5	1812.19	2071.41	2314.27	1434.69	1676.79	2359.77	2417.97	2059.78	1455.72	1800.76	2132.68	1451.4	2719.51	1887.45	0	1816.65	1995.81	1621.6	1834.19	0	2229.71	1968.02
hsa-miR-223-3p	398.86	1196.4	1067.92	1685.37	674.106	1908.36	347.218	2469.17	2336.79	809.616	470.767	8351.21	4050.12	2356.44	1567.6	1475.92	2843.02	0	786.84	1095.15	4554.37	3429.91	0	635.497	617.092
hsa-miR-223-5p	405.156	430.48	248.779	390.589	403.856	322.793	413.929	323.344	405.325	411.675	677.735	421.391	355.62	370.171	316.057	324.578	308.27	0	369.348	340.888	308.379	424.354	0	394.152	168.45
hsa-miR-224-5p	927.227	819.031	639.662	1278.31	2155.42	571.469	899.392	1206.47	898.434	882.569	1943.86	708.704	451.502	2451.66	481.819	903.69	540.18	10	682.279	673.164	1025.87	585.679	1	475.223	365.252
hsa-miR-23a-3p	245.072	676.469	540.773	876.829	390.698	1018.95	241.124	1077.39	1039.11	408.286	359.366	3600.98	1306.7	955.565	861.722	757.662	1191.37	9	520.548	687.518	1519.69	1192.4	1	306.681	499.511
hsa-miR-23b-3p	181.218	600.995	377.256	565.929	288.469	580.474	143.871	607.069	685.584	306.973	145.613	2547.5	597.95	479.434	632.907	558.474	700.679	30	327.223	236.11	716.317	799.61	10	284.014	411.951
hsa-miR-24-3p	3762.42	6130.15	4966.23	6184.55	6313.92	5656.5	3785.64	5922.44	5700.12	4006.52	3132.51	7546.74	5519.99	4492.15	5564.91	5167.92	6231.52	0	3897.34	4958.31	5455.98	5008.08	0	4262.61	4563.15
hsa-miR-25-3p	3021.36	2949.07	4194.2	2609.2	3154.94	3284.04	2650.75	2669.83	2101.19	2777.2	6120.25	4213.91	4630.52	3619.7	4010.4	1898.69	2576.46	17	5437.92	3946.05	3932.02	4692.45	14	3679.64	3872.67
hsa-miR-26a-5p	81339.6	134346	90558.2	137639	119457	131544	83311.5	129524	131286	115582	50349.7	85848.9	100161	131012	111061	115323	128834	0	96883.6	87814.6	102974	131262	0	92992.2	102689
hsa-miR-26b-5p	3954.43	12265.9	11539.6	14652.2	9570.58	13953.5	3837.89	13476.9	13389.6	8635.01	3831.45	11166.9	16016	11787.4	12006.6	11820.2	15223.3	1	9603.06	7540.8	17174.1	13916	0	8253.73	12303.5
hsa-miR-27a-3p	1921.45	3787.67	6608.41	3687.47	3536.52	4219.86	1859.06	3244.94	3921.46	3075.26	3019.13	5037.54	5707.47	3821.99	5569.66	4682.93	5514.57	1	3203.78	2768.73	4654.66	5513.1	1	2903.07	6627.91
hsa-miR-27b-3p	4460.76	5870.19	6933.49	4479.67	4815.91	5704.99	4009.09	4594.55	5027.33	4667.73	9035.61	9308.92	4748.93	5514.32	7071.03	6389.31	4619.81	0	4326.12	3500.38	3844.38	7336.77	0	4841.3	5783.16
hsa-miR-28-3p	1146.22	729.58	902.845	1148.33	1046.58	965.609	1348.69	1166.85	852.699	870.083	2111.52	938.553	819.28	1063.73	1035.41	1082.24	847.036	49	984.678	1326.23	1098.67	911.836	22	953.379	714.66
hsa-miR-28-5p	278.348	402.527	410.738	546.039	677.648	546.532	196.918	613.459	498.961	392.233	858.973	363.929	440.035	384.208	425.111	372.108	676.286	0	346.781	376.771	386.173	336.678	0	321.882	424.46
hsa-miR-29a-3p	494.191	1780.62	2042.79	1251.07	1268.25	1756.66	616.473	1077.39	1513.14	1299.95	939.272	1570.64	1589.93	962.996	1345.52	1026.27	1584.13	1026	1205.84	897.792	1947.63	1581.68	231	1062.45	2617.64
hsa-miR-29b-3p	78.6929	122.994	154.562	106.927	126.015	114.294	70.7297	66.4581	90.1685	81.1578	44.6734	134.079	179.744	104.859	96.3637	77.2358	163.68	0	105.313	56.6951	179.704	133.268	0	65.8698	160.944
hsa-miR-30a-3p	148.392	181.696	326.644	153.17	84.0102	127.455	141.459	131.638	169.066	224.031	506.958	517.162	216.218	230.91	289.488	283.928	151.661	0	243.725	132.408	190.734	329.664	0	190.409	229.325
hsa-miR-30a-5p	2198.45	2739.42	4951.83	2159.2	1390.72	2210.37	2507.69	2066.59	2990.73	3757.7	7176.01	8217.13	3066.02	2893.39	3764.93	4001.57	2105.22	0	3011.96	2859.87	2760.71	4664.39	0	3025.75	4316.31
hsa-miR-30b-5p	73.7464	218.035	269.024	263.517	188.77	468.258	58.6735	406.417	402.29	277.185	86.2366	2700.74	658.049	486.865	371.972	427.455	687.598	715	200.095	217.451	1226.31	599.708	42	244.545	261.013
hsa-miR-30c-5p	1822.08	4536.81	3982.02	6078.51	3118.5	6465.56	1874.34	6263.68	6140.13	4247.85	2529.98	6531.57	6327.66	6445.66	5597.03	6159.79	7725.85	339	4768.43	4008.84	7465.22	8711.54	83	3599.37	3384.84
hsa-miR-30d-5p	36448.7	32171.4	20284.2	24408.3	30189	24180.4	39647.2	26372.4	25520.3	36064.4	34845	18771.1	16100.2	34552.3	24853.1	30724.2	22716.6	0	26858.6	30579.8	27013.1	24893.1	0	34701.9	20133.9
hsa-miR-30e-3p	724.424	620.562	576.591	671.463	742.933	709.314	716.942	770.658	630.096	694.211	1331.44	1110.94	624.2	1095.65	902.567	927.143	597.451	51	1052.38	639.076	807.198	1185.39	0	684.3	505.349
hsa-miR-30e-5p	6952.85	13294.6	10404.7	12659.2	9020.97	13200.6	7603.44	12683.3	14600.1	12042.6	5499.63	13580.3	11611.8	12043.9	11296.4	12328.7	13008.5	1	11075.2	11453.1	12349.4	14484.2	1	10786.4	10026.1
hsa-miR-32-5p	90.3844	89.4504	144.44	158.744	177.13	155.855	109.309	141.862	135.469	69.9206	69.5548	114.925	186.238	105.409	109.45	91.9325	178.882	44	102.304	84.6838	112.793	143.79	0	77.0704	108.408
hsa-miR-320a	10259.7	12833.3	7112.97	9506.77	8913.68	9859.04	11475.1	15999.8	10276	6945.15	6364.26	12373.6	9569	6894.27	11892.4	8159.17	6625.34	6	16072.3	19287.5	8552.57	9833.8	0	8546.55	9979.39
hsa-miR-320b	670.463	673.674	375.31	439.111	767.732	523.673	775.615	699.088	635.731	624.648	544.28	632.087	538.68	441.454	815.324	653.534	331.956	13	1274.29	1457.21	489.995	789.089	7	644.031	711.324
hsa-miR-320c	112.418	89.4504	58.7881	53.9704	178.142	70.6543	118.954	97.1311	81.2817	149.116	92.4569	114.925	102.79	86.6944	170.124	153.846	59.038	13564	278.328	360.624	93.5285	164.832	6500	150.941	151.771
hsa-miR-323a-3p	301.281	134.176	210.236	56.5042	111.339	186.333	46.6173	100.965	208.081	123.788	300.273	95.7708	155.567	349.805	72.5702	93.496	357.763	4	15.0447	119.849	213.674	389.284	2	53.0692	125.086
hsa-miR-323b-3p	629.992	310.281	459.404	116.049	195.349	490.424	97.2533	111.189	436.537	257.565	265.213	153.233	218.291	685.024	95.9672	222.952	308.977	0	23.3194	423.06	428.672	322.65	0	143.207	98.4012
hsa-miR-328-3p	889.904	1763.85	995.505	1335.7	2087.6	1456.73	910.644	1730.47	1369.43	1155.29	507.806	153.233	770.925	1415.73	1111.16	1416.2	1352.57	1797	785.336	1719.87	902.05	722.455	896	1182.19	990.684
hsa-miR-330-3p	259.911	273.942	121.47	249.328	254.055	191.875	249.965	288.837	220.436	220.642	296.032	421.391	194.113	193.48	182.02	222.014	197.972	0	167.749	227.857	172.204	133.268	0	200.81	128.422
hsa-miR-335-3p	445.626	192.878	262.405	438.351	253.549	374.745	385.798	494.602	400.99	230.453	534.101	153.233	292.896	347.603	472.698	366.792	269.383	0	240.716	148.555	270.733	266.537	0	290.147	211.813
hsa-miR-335-5p	241.475	245.989	204.006	360.309	185.733	279.846	226.656	319.51	278.742	143.944	82.5609	229.85	255.87	239.717	241.901	210.131	341.501	0	119.606	109.084	382.791	203.41	0	125.073	127.588
hsa-miR-339-3p	131.305	111.813	114.851	110.221	199.398	105.289	114.132	138.028	109.243	120.756	114.794	172.387	130.698	102.382	104.295	113.821	172.165	0	138.412	146.402	88.8227	84.1695	0	120.006	117.581
hsa-miR-339-5p	191.111	433.276	311.071	348.907	421.569	471.029	183.254	540.611	374.329	431.474	266.909	306.466	341.804	418.61	483.801	456.223	527.1	0	312.178	390.048	426.467	241.987	0	380.285	313.55
hsa-miR-340-3p	213.145	290.714	209.068	307.986	432.703	311.017	225.049	299.061	288.929	251.5	109.139	114.925	215.942	312.926	249.039	287.055	318.876	0	143.677	181.209	309.262	224.452	0	199.476	183.46
hsa-miR-340-5p	5098.85	5741.6	4223.01	5663.47	7445.02	5354.49	6009.61	5415.06	5784.22	6248.97	4922.84	4137.3	3512.68	5895.22	4586.2	5577.55	4543.81	100	4362.22	4287.66	4253.2	4492.55	17	5152.25	2879.49
hsa-miR-342-3p	65.2026	131.38	180.258	108.448	90.0832	196.724	119.758	176.37	162.563	160.71	69.272	1168.4	230.449	197.883	203.435	151.345	185.245	0	188.812	99.7546	674.111	410.326	0	85.8708	359.415
hsa-miR-361-3p	786.479	788.282	818.362	519.56	752.549	577.01	880.102	576.396	788.758	766.272	1086.58	842.783	579.575	745.847	745.53	639.775	586.491	0	801.133	760.36	593.083	859.23	0	744.036	942.317
hsa-miR-361-5p	147.493	472.41	280.314	427.329	304.157	500.122	156.73	447.314	454.961	285.925	106.029	306.466	367.087	336.595	300.591	321.138	429.175	0	216.644	255.128	558.818	371.749	1	230.411	319.387
hsa-miR-3613-5p	115.116	148.152	219.19	258.83	175.106	203.651	151.908	250.496	179.47	103.989	47.7836	76.6166	275.35	146.968	158.227	142.277	278.928	43	104.561	110.52	165.44	122.747	22	134.406	159.277
hsa-miR-3615	348.497	237.603	228.923	187.503	255.573	176.636	334.358	150.809	224.121	238.657	480.946	172.387	274.521	310.724	335.488	409.631	267.969	0	274.567	344.476	218.674	427.861	0	306.415	276.024
hsa-miR-363-3p	496.889	1039.86	1728.99	921.171	905.387	1010.63	458.939	980.257	800.462	756.997	789.135	957.708	1770.23	1045.01	1314.59	1039.09	979.607	490	1399.91	811.314	1315.58	1262.54	145	1105.92	1787.9
hsa-miR-370-3p	729.37	153.743	386.6	67.653	188.264	324.871	74.7484	161.033	524.104	318.923	610.159	517.162	287.646	447.233	144.744	289.556	734.263	1	18.0537	522.456	455.437	645.299	0	132.54	320.221
hsa-miR-374a-3p	151.54	145.357	144.829	139.107	96.6623	148.235	135.833	118.858	146.524	116.118	172.19	172.387	119.507	167.059	159.02	128.831	130.803	0	122.615	88.9897	132.646	168.339	0	115.739	109.242
hsa-miR-374a-5p	60.7059	204.059	214.129	318.628	123.485	346.345	65.9072	300.339	260.101	142.338	78.8853	210.696	399.278	490.443	301.384	296.435	425.286	6	199.343	134.92	789.404	424.354	1	137.073	130.09
hsa-miR-374b-5p	136.701	209.649	252.283	375.006	285.432	374.052	126.992	369.354	344.634	191.568	101.222	440.546	491.983	483.838	276.005	351.783	509.424	0	182.041	180.132	723.082	361.227	0	166.141	183.46
hsa-miR-378a-3p	541.857	374.574	763.467	403.891	347.175	363.662	537.706	486.933	445.64	455.019	1195.44	900.245	519.338	480.26	553.199	460.601	544.776	0	782.327	1803.84	421.026	929.371	0	543.493	466.989
hsa-miR-379-5p	509.48	187.287	319.247	67.3997	157.899	324.871	51.4398	223.657	289.363	232.593	1150.2	306.466	220.639	424.39	101.519	188.868	608.41	0	24.8238	392.201	535.583	550.609	0	131.473	191.799
hsa-miR-381-3p	459.117	223.626	519.749	85.6432	223.184	319.33	44.206	236.437	450.409	194.065	651.722	574.625	229.067	577.688	115.002	229.831	812.391	0	37.6119	288.14	640.288	666.342	0	86.9375	227.657
hsa-miR-382-5p	506.782	282.328	385.821	116.809	161.441	421.155	57.8697	264.554	413.128	229.561	698.375	153.233	246.06	500.076	150.692	246.717	547.251	3	57.17	907.839	488.819	704.919	0	121.873	169.283
hsa-miR-409-3p	2698.04	1358.53	1724.71	351.568	765.707	1621.59	298.19	1051.83	2466.63	907.541	1993.9	900.245	1016.02	2422.49	494.905	995.623	2812.97	3	168.501	2499.25	1913.36	2812.66	2	564.827	1017.37
hsa-miR-411-5p	130.855	128.585	205.174	49.7896	70.3459	206.421	18.4862	115.024	193.776	77.0553	183.5	268.158	114.81	153.298	63.0528	90.9944	369.429	3	14.2925	133.843	217.351	322.65	0	43.7354	119.249
hsa-miR-421	66.102	128.585	98.8886	201.819	235.33	120.528	52.2435	143.141	118.78	81.3362	40.1495	210.696	114.672	119.721	95.9672	118.512	138.58	0	78.9849	67.46	139.116	129.761	0	87.4709	108.408
hsa-miR-423-3p	13745.6	10272.8	7093.51	10617.7	16378.9	9318.05	14764	11515.1	11498.7	12603.5	7689.19	8849.22	7702.76	10263.8	10107.1	12511	8589.15	0	10200.3	14516.5	7501.99	10044.2	0	12184.9	8742.7
hsa-miR-423-5p	17307.5	12126.1	8796.03	7577.9	11396	9324.98	18065	11402.7	8951.82	11354.6	12310.9	6914.65	9286.74	9464.28	12093.1	13409.6	9240.69	0	13416.1	12357	7798.6	10903.5	1	14181.5	11726.4
hsa-miR-424-3p	113.318	128.585	382.317	120.23	158.405	119.835	109.309	111.189	115.962	97.3894	148.157	172.387	165.514	132.381	116.588	193.246	104.289	0	187.307	126.667	74.9993	168.339	4	173.342	176.789
hsa-miR-425-3p	130.855	251.579	128.867	261.997	311.243	249.368	139.852	256.886	232.141	192.46	78.037	249.004	200.883	153.848	194.314	194.497	276.453	24	135.403	169.726	157.204	178.86	6	173.608	184.294
hsa-miR-425-5p	438.432	936.434	732.71	1092.96	1283.94	1037.65	377.761	1274.21	1144.45	684.936	408.281	1359.94	1306.84	1084.92	998.931	1094.43	1482.67	1	798.124	993.24	2163.8	838.188	0	781.371	916.466
hsa-miR-432-5p	712.732	240.398	386.6	75.0011	139.173	389.984	80.3746	226.213	403.591	257.029	484.339	172.387	252.139	555.395	128.088	262.039	666.387	3	24.0716	258.716	661.023	617.243	0	136.007	225.155
hsa-miR-433-3p	411.451	215.24	214.129	59.4181	128.04	326.257	51.4398	187.872	349.186	154.289	239.766	191.542	175.738	312.65	65.0356	137.899	341.148	0	17.3015	206.327	304.703	333.171	0	85.8708	174.287
hsa-miR-451a	10417.1	20629.5	41035.3	22812.1	27007.2	28854	9670.67	17258.7	11850.4	10906.2	9822.49	38959.5	87705.1	27570.8	21091.8	15526	42876.1	179	30608.5	20245.2	66489.4	34015	134	28647.2	61369.8
hsa-miR-484	3644.6	6476.77	5591.88	7499.48	9283.63	7265.62	3404.67	7709.14	6555.64	4300.29	1830.19	1819.64	6095.14	3805.2	4375.23	5384.93	6848.06	0	3431.71	3132.58	3079.68	3145.83	0	4517.02	6156.75
hsa-miR-485-3p	661.47	355.006	534.933	118.203	339.077	597.098	89.2158	318.232	575.474	250.43	270.868	191.542	273.14	499.8	115.399	283.928	590.734	1	40.6208	442.796	419.702	284.072	0	125.073	278.526
hsa-miR-486-3p	173.124	50.3159	150.28	70.8203	154.862	89.3569	196.114	106.077	98.1883	125.215	224.498	95.7708	136.363	106.51	190.745	163.853	77.0676	0	264.787	155.373	140.881	203.41	0	195.209	147.602
hsa-miR-486-5p	4945.96	3304.08	6861.47	2970.78	3470.73	3702.42	4776.66	2756.73	1876.85	3513.69	10949.5	2604.96	6537.53	4317.11	5260.35	4373.67	2564.8	307	7809.73	8249.13	6358.32	4685.43	55	6063.49	6103.38
hsa-miR-493-5p	1062.13	483.591	715.969	131.252	259.622	767.5	124.581	423.031	893.448	410.07	895.164	325.621	428.982	968.226	170.52	309.569	1046.07	2	47.3909	351.294	930.285	1083.68	2	241.345	350.242
hsa-miR-494-3p	164.131	192.878	239.046	67.3997	78.4432	374.745	21.7011	163.589	429.167	114.691	90.4777	574.625	180.711	321.457	64.2425	111.32	501.646	0	17.3015	180.132	285.88	431.369	0	49.3357	132.591
hsa-miR-501-3p	157.386	100.632	154.562	85.2631	86.0345	91.435	123.777	106.077	96.8878	85.4387	153.247	172.387	125.448	127.702	95.5706	106.004	76.7141	0	124.871	190.539	104.999	136.775	0	158.141	150.937
hsa-miR-505-3p	160.983	237.603	226.198	225.13	263.671	300.627	156.73	302.896	352.871	244.9	86.2366	95.7708	268.857	195.957	211.366	266.729	231.203	0	196.334	212.427	228.527	315.636	0	220.544	256.01
hsa-miR-532-5p	821.553	598.2	919.976	471.924	711.556	498.736	843.13	522.718	541.228	681.191	1440.58	1015.17	738.596	710.344	692.788	553.471	426.346	0	846.267	843.608	679.7	855.723	0	881.376	757.189
hsa-miR-543	1361.16	598.2	1205.35	263.011	626.534	797.285	167.179	798.775	1613.93	346.214	737.959	210.696	680.984	961.07	409.645	468.418	1461.81	43	99.2953	600.681	1118.37	1097.71	2	272.813	581.234
hsa-miR-584-5p	4753.5	1892.44	2603.42	3471.08	2276.88	1963.77	4000.24	3099.25	2097.5	2108.32	3535.98	1666.41	1593.38	2786.33	2447.16	1708.57	1905.83	0	1885.86	3041.44	2266.89	1371.26	0	2376.11	1269.21
hsa-miR-625-3p	391.666	234.807	157.677	215.248	279.359	165.553	188.077	407.695	220.002	373.148	233.546	57.4625	212.902	135.684	234.366	211.382	137.873	0	117.349	350.218	169.116	178.86	0	182.409	209.311
hsa-miR-628-3p	89.485	162.129	79.033	146.202	159.417	128.147	94.842	115.024	99.4888	117.723	87.933	76.6166	103.204	121.097	99.9327	127.267	114.894	0	94.0296	94.3722	101.323	77.1554	0	100.272	108.408
hsa-miR-629-5p	374.128	254.375	169.357	198.778	279.865	153.777	342.396	244.106	294.131	253.105	404.888	344.775	255.732	241.093	268.47	264.541	196.204	1	377.623	554.751	226.027	347.199	1	316.815	225.989
hsa-miR-652-3p	239.676	444.457	291.994	517.153	489.891	487.653	162.357	391.08	406.192	310.897	117.904	478.854	468.91	307.696	362.454	362.414	550.432	0	275.319	476.526	547.348	445.397	0	237.078	385.266
hsa-miR-654-3p	517.574	304.691	808.629	139.614	275.31	667.06	77.9634	397.471	677.998	296.092	539.756	210.696	384.495	743.921	154.658	308.318	1077.53	0	54.9133	350.577	627.2	782.075	0	156.274	335.231
hsa-miR-660-5p	141.197	279.533	364.798	197.005	207.495	207.114	167.983	208.321	256.2	200.665	151.267	268.158	310.857	214.672	243.883	191.057	211.406	0	231.689	226.063	232.057	305.114	0	225.878	314.384
hsa-miR-671-3p	172.225	136.971	76.3078	103.76	163.972	90.7423	234.694	143.141	112.927	133.242	148.723	38.3083	68.3885	141.188	115.399	147.28	102.875	0	109.074	122.002	82.4992	101.705	0	140.807	61.7092
hsa-miR-7-5p	1125.08	939.23	1081.55	720.492	778.359	621.342	951.635	616.015	780.088	963.727	674.059	1666.41	1130.69	808.047	816.117	550.657	760.07	1	1281.06	1227.91	754.699	761.032	0	1108.59	1444.33
hsa-miR-744-5p	3843.81	3055.29	1723.15	2630.36	4042.61	2894.06	3266.42	3582.35	2771.16	2284.9	3450.31	2739.04	1885.17	2438.73	2864.74	2558.16	2722.11	1	2173.21	3351.83	1935.86	1662.35	0	2183.57	2239.88
hsa-miR-769-5p	276.099	195.673	177.532	152.283	188.264	156.548	229.068	221.101	229.756	185.147	274.261	402.237	166.343	163.481	174.089	183.552	139.641	0	170.006	356.677	149.852	227.959	0	198.143	150.104
hsa-miR-92a-3p	24905.6	21582.7	26145.1	23634.6	22930.7	25252.7	25198.2	22758.1	18877.1	22813.7	30623.3	21050.4	28770.6	27190.7	28034.3	27229.8	19414.7	0	34156.8	27867.8	27184	33524	0	27525.3	26396.5
hsa-miR-92b-3p	287.791	190.082	249.558	194.091	231.281	161.397	297.386	161.033	131.134	227.955	229.87	57.4625	179.744	179.994	188.365	296.123	139.994	258	198.591	142.814	143.822	192.888	54	266.946	261.847
hsa-miR-93-5p	1369.71	3650.7	2538.79	3818.47	2582.05	3674.72	1397.71	3965.76	3081.55	2681.42	1658.85	4654.46	4078.17	2616.25	3399.3	3184.8	3252.04	0	3316.61	2827.94	3944.96	3629.81	0	2693.2	2751.9
hsa-miR-98-5p	2496.59	4028.07	1889.4	3197.05	2634.68	2882.28	2269.78	2779.74	3080.68	3018.54	1119.66	1359.94	2211.23	2497.08	2376.18	2556.6	2498.33	0	2356.01	2655.7	1926.75	2065.66	0	2512.92	1952.18
hsa-miR-99a-5p	879.561	1355.73	2960.43	1295.29	1312.79	1083.37	913.859	1068.44	1764.14	1639.74	1610.79	2202.73	1471.39	1124.28	1631.84	1491.56	1689.83	575	1212.61	1540.81	1194.69	1679.88	137	1370.2	2225.7
hsa-miR-99b-5p	3048.79	2708.67	2712.43	1920.89	3624.58	2003.26	2720.68	1931.12	1339.09	2287.4	4484.3	1513.18	2142.01	1850.86	2363.49	2096	1425.4	0	2545.57	2026.31	1339.99	1985	0	1978.23	1878.8

## Sheet: RRMS vs. SPPMS Discovery
	25(RRMS)	12(RRMS)	13(RRMS)	14(RRMS)	16(RRMS)	15(RRMS)	24(RRMS)	17(RRMS)	18(RRMS)	20(RRMS)	19(RRMS)	21(RRMS)	22(RRMS)	23(RRMS)	26(SPMS)	29(SPMS)	32(SPMS)	28(SPMS)	27(SPMS)	30(SPMS)	31(SPMS)	36(PPMS)	34(PPMS)	35(PPMS)	33(PPMS)
hsa-let-7a-3p	38.3083	245.37	262.01	234.366	236.085	301.553	134	228.278	239.332	166.997	160.038	217.351	217.438	56	264.685	279.696	72.3542	167.919	162.963	0	0	328.099	223.558	98.8565	0
hsa-let-7a-5p	38997.9	78248.2	75996.3	96449.4	87482.2	63322	10	98697.3	96705.9	108682	85977.4	77701.6	80452	3	104581	74730.4	133952	74016.3	94939.3	66	155	74582.2	81861.1	114157	244
hsa-let-7b-5p	7470.12	24081.5	19180.4	31821.8	34601.6	17288.6	0	36664.2	51868.3	36907.8	23457.1	19394.5	24258.3	0	42019.8	19220.8	51508.2	23456.3	32562.8	26	58	27438.9	23971.8	37970.5	56
hsa-let-7c-5p	823.629	1667.85	1571.51	2152.12	2077.24	1495.75	16	2339.58	2841.13	2219.1	4054.77	1229.99	2058.65	0	2544.24	1380.42	4059.88	1324.08	2269.46	1	4	1998.5	1244.38	2677.59	2
hsa-let-7d-3p	421.391	1763.32	2594.23	2576.84	3072.23	1945.07	35	2847.34	2448.36	1823.42	2207.88	1614.69	1529.08	3	3802.75	2737.65	2476.12	2118.35	2792.48	1	7	2989.83	1997.2	2130.22	9
hsa-let-7d-5p	5018.39	12926.5	8449.82	14233.7	12624.1	12966.4	2	15191.4	16068.6	13839.7	13152.9	9511.38	9437.5	0	13455.6	15355.6	14318.1	15845.7	13859.1	15	35	15665.2	17980.2	14766.9	36
hsa-let-7e-5p	1608.95	2308.91	1643.89	3456.01	2203.88	1340.55	4	1899.02	2225.7	3537.77	2696.96	1291.16	2170.87	2	2467.39	2844.83	5695.89	2304.29	3479.43	1	3	2335.84	2790.43	3243.03	10
hsa-let-7f-5p	46851.1	62247.9	82183.9	72712.6	75995.4	60838.8	4	81911.2	63299.5	90129.3	82243	72614	70691.8	0	86136.1	64495.4	105822	68181.8	85775.9	52	112	63920.3	74097.2	95400	177
hsa-let-7g-5p	47195.8	38497.8	32394	33265.3	29869.3	29336.9	0	40672.1	47104.2	47268.3	34575	33038.8	36049.1	0	42046.6	37031.6	50917.3	35567.9	40565.7	28	74	35447.9	44360	50401.8	80
hsa-let-7i-5p	43786.4	37561	42074.1	38428.1	44398.4	35981.7	2	51485.2	41187.6	49269.3	53978.4	35760.7	39773.6	4	55036.4	35989.3	67225.1	42385.1	52108.5	21	90	37656.6	47437.3	61404.1	93
hsa-miR-1	1149.25	1473.32	617.319	388.231	410.882	1109.35	2	499.757	133.425	367.092	1067.52	2478.36	340.185	0	1092.03	239.051	361.771	783.026	374.238	9	7	350.969	4596.4	604.294	6
hsa-miR-100-5p	555.47	201.712	192.654	204.228	184.178	412.913	0	514.692	454.48	338.507	179.774	114.852	659.328	0	580.045	325.158	281.378	129.374	267.999	0	0	452.565	111.779	152.708	1
hsa-miR-101-3p	24766.3	17715	13436.8	15316.3	13397.1	11128.1	17	15596	16950.9	18575	18062.8	17482	12001.2	0	16779.6	16435.5	5945.11	10342.3	12457	6	33	15066.6	14461.2	14523.4	32
hsa-miR-103a-3p	16721.6	10819.1	6969.13	9953.22	8099.75	8694.85	0	7814.24	9627.48	8990.74	10710.3	8223.45	7256.11	0	8163.98	11428.4	6511.88	11180.6	10379.9	5	17	9443.18	13144.1	8879.39	21
hsa-miR-106a-5p	325.621	261.949	101.556	140.778	126.016	149.186	0	168.275	266.017	163.988	153.22	151.763	147.297	0	68.4746	242.062	32.1574	212.887	89.6536	1	2	200.994	319.176	135.783	1
hsa-miR-106b-3p	1340.79	895.82	577.963	699.926	635.71	482.556	24	726.168	665.459	961.359	1134.26	710.582	957.428	2	564.759	643.994	610.991	529.453	542.969	3	2	608.258	649.125	651.222	0
hsa-miR-106b-5p	1206.71	1285.57	455.215	575.01	503.44	747.697	0	460.289	789.712	474.662	475.449	1234.99	462.932	0	197.467	737.627	112.551	547.654	287.709	3	1	656.198	544.08	180.404	2
hsa-miR-107	574.625	432.16	233.112	303.764	237.961	394.176	0	254.146	440.304	253.504	310.746	277.644	206.917	0	198.304	443.781	176.866	390.799	247.329	0	3	362.404	340.723	221.177	0
hsa-miR-10a-5p	2911.43	3269.8	2669.36	4088.91	4044.72	2378.49	2	4107.13	6085.87	3426.44	2783.44	2849.24	4699.46	0	6050.69	2865	4071.94	2060.53	2741.77	3	6	3298.14	3093.44	5038.22	8
hsa-miR-10b-5p	6071.87	6567.51	3896.57	8344.78	8477.8	4695.47	0	7762.77	12149.2	6401.54	4030.02	6644.06	9170.97	0	11163.5	5295.86	6073.74	3258.8	3689.02	0	0	4492.23	5083.91	6929.96	0
hsa-miR-1185-1-3p	134.079	78.3359	154.123	29.3453	58.4741	264.434	193	28.5347	102.571	8.27461	100.472	159.999	140.282	44	71.8251	191.783	28.1378	256.428	126.909	0	0	164.929	177.769	148.092	0
hsa-miR-122-5p	21740	2132.62	991.619	2685.89	2088.49	17338.8	0	2798.27	3932.71	3012.71	3207.94	1651.01	11275.2	0	11660.8	1425.58	4168.41	2585.52	1876.96	0	0	1828.73	1616.08	1707.49	0
hsa-miR-125a-5p	1110.94	2751.43	2102.13	3294.61	3185.12	2005.52	59	2300.91	3090.47	2888.59	2160.87	2037.48	3678.91	28	2507.39	3170.59	1619.93	2051.96	1982.23	0	0	2317.8	2364.86	1795.57	0
hsa-miR-125b-5p	153.233	329.646	250.451	340.247	273.296	398.772	0	250.145	401.11	228.68	217.092	266.321	529.566	0	227.411	281.503	84.4133	230.375	208.631	34	71.2	392.311	172.382	148.092	77
hsa-miR-126-3p	48230.2	28595.2	24385.1	28131.9	27043.8	34412.4	0	24427	36501.9	22534.8	24448.1	19930.1	30602.6	0	22693.2	31585.2	15479.8	24383.5	20588.4	2	11	28473.4	25915.2	19918.2	14
hsa-miR-126-5p	5344.01	6109.79	5972.01	5842.5	5580.37	7380.81	0	3080.95	4967.59	3009.7	2371.5	8634.18	5993.57	0	3071.94	5306.7	1435.03	4125.52	3088.36	0	0	4938.2	3628.1	1771.72	0
hsa-miR-127-3p	747.012	618.398	1409.4	340.247	632.583	1440.95	332	326.682	468.657	102.304	1041.68	1376.16	2086.7	153	667.157	1673.96	1841.01	2821.25	1420.28	4	2	1278.53	1384.44	2634.51	4
hsa-miR-128-3p	1896.26	3215.78	5426.52	4872.12	5163.54	4065.49	0	5311.46	3786.78	4202.75	4980.91	4096.43	3699.95	0	4963.05	4625.98	4188.51	4304.86	4762.46	1	0	4888.94	4061.74	3961.95	0
hsa-miR-1301-3p	191.542	284.054	319.806	410.835	417.761	301.2	2	363.218	245.169	312.178	408.707	281.027	308.621	0	408.126	340.513	401.968	405.789	420.627	0	0	318.863	399.98	444.277	0
hsa-miR-1307-3p	2317.65	924.143	962.996	1404.61	1659.16	973.243	0	1313.93	838.078	1403.67	2211.47	1255.87	1430.88	0	1320.7	1023.65	1672.19	1268.76	1308.27	12	0	677.748	1236.3	1786.73	0
hsa-miR-130b-5p	134.079	182.093	433.747	329.144	585.992	383.57	306	347.483	254.342	280.584	263.74	211.763	350.706	75	680.139	398.921	393.929	400.435	373.517	7	0	409.904	253.186	240.795	0
hsa-miR-134-5p	287.312	183.336	417.785	114.209	186.054	461.698	0	131.74	195.969	56.4178	841.455	350.438	599.708	0	245.21	548.554	462.263	667.392	488.408	0	0	394.07	496.944	652.376	8
hsa-miR-136-3p	249.004	200.192	343.475	77.3289	119.762	477.607	18144	76.537	130.924	18.0537	103.702	380.291	368.241	3259	145.325	474.49	221.082	502.15	258.385	0	0	315.344	307.055	341.959	0
hsa-miR-139-3p	76.6166	108.04	59.4476	222.073	159.787	79.1887	0	151.741	168.45	116.597	120.567	71.764	150.804	0	282.484	116.515	385.889	130.802	189.162	0	0	134.142	95.618	175.788	0
hsa-miR-139-5p	996.016	943.209	558.698	899.395	869.607	725.072	247	550.16	1199.99	638.649	373.9	818.228	957.428	73	532.301	878.529	377.85	557.647	515.809	0	0	749.877	538.693	358.115	0
hsa-miR-140-3p	4558.69	3132.61	3012.84	2770.36	2546.28	2555.6	2	2381.98	2957.87	2780.27	3540.21	2923.65	3969.99	0	2466.34	3015.84	2504.26	2981.67	2569.19	0	0	2116.37	3225.42	2947.23	0
hsa-miR-140-5p	689.549	555.121	428.243	499.664	447.467	691.134	0	371.751	436.968	343.02	397.224	564.259	610.229	0	261.334	632.553	120.59	565.677	340.107	0	0	511.06	509.065	233.871	0
hsa-miR-142-3p	2873.12	2966.68	2252.68	2318.68	2137.27	3225.17	39	1495.27	2272.4	1684.26	1848.69	3963.79	2023.57	50	912.786	2800.88	490.401	2634.95	1534.45	0	0	2887.8	2162.85	966.64	0
hsa-miR-142-5p	5784.55	6985.99	5841.83	5768.34	5086.62	6570.54	7	4793.83	7491	6205.2	3238.08	7177.87	7031.66	16	3717.31	6865.35	2126.41	4364.46	3879.62	0	0	6815.31	4138.51	2693.74	0
hsa-miR-143-3p	8600.21	4586.87	4957.55	11787.7	2778.3	7661.15	3	1982.5	2942.86	2132.59	6943.35	6303.77	4390.84	0	6494.41	3757.38	3826.74	3758.1	4313.71	0	0	3434.04	5335.75	5698.29	0
hsa-miR-144-3p	5267.39	13907	4385.36	7253.85	3318.95	6596.7	0	4776.5	9146.31	6499.33	5575.49	5742.89	7449	0	12926.8	7141.44	3935.27	2965.08	2924.44	0	0	6034.64	4475.19	7449.63	0
hsa-miR-144-5p	1436.56	3908.23	1019.14	1878.89	1011.57	1379.09	0	1434.2	2179	1927.23	991.805	2397.18	1669.36	2	998.222	2091.25	265.299	1032.67	621.086	7	31	1519.55	1835.6	783.928	42
hsa-miR-146a-5p	13158.9	11680.6	15393.9	16165.3	11894	17626.6	0	14813	12210.9	12026.8	12673.5	20570.1	14989.2	0	9866.42	13812	11042.1	18576	14674.3	0	0	15735.1	20501.3	12699.8	0
hsa-miR-146b-5p	6091.02	3094.2	4044.91	3441.33	3902.13	2850.79	1	4818.9	7110.74	5341.64	3623.82	3599.23	5018.6	0	3415.77	4010.28	3706.15	3464.73	4173.1	0	3	3600.73	4114.27	3354.58	1
hsa-miR-148a-3p	10209.2	9724.29	7385.27	6827.15	9357.42	8153.61	0	7639.84	5058.49	8082.79	8894.31	7796.84	10205.5	1	8755.33	6529.96	4421.65	5281.86	6991.78	0	0	7888.89	6597.64	7736.97	0
hsa-miR-148b-3p	6033.56	4082.59	6539.24	5261.14	5583.81	4708.9	0	4573.02	2644.32	5155.08	4158.48	4627.31	5162.39	0	4387.82	4348.69	3766.44	4281.3	4697.08	0	0	3762.58	4084.64	3419.59	0
hsa-miR-150-5p	5784.55	1175.87	929.695	1062.78	425.579	1020.62	0	591.229	3147.17	1248.71	326.176	2508.21	1935.9	5	701.708	1378.61	309.515	493.228	682.858	0	0	1530.1	684.14	722.384	0
hsa-miR-151a-3p	2490.04	1686.64	3441.91	2685.49	2875.55	2161.07	0	2959.08	1757.88	2611.77	3251.71	2964.53	2160.35	0	3104.39	2540.15	2419.85	2345.87	3423.9	0	0	2388.61	1733.24	2746.83	0
hsa-miR-152-3p	727.858	436.581	682.271	526.63	921.201	379.682	0	467.489	326.892	537.85	424.854	571.171	718.948	0	375.249	434.447	434.125	390.085	569.168	0	0	370.76	370.351	504.668	0
hsa-miR-155-5p	804.474	342.495	399.345	435.421	354.284	360.238	0	393.086	658.788	511.521	460.02	376.173	662.835	0	289.394	392.899	277.358	452.899	391.303	7	31	394.95	461.929	392.349	42
hsa-miR-15a-5p	747.012	516.851	290.633	220.487	226.704	376.853	0	170.675	206.809	175.271	189.821	619.259	322.65	0	75.8037	303.481	36.1771	321.919	143.253	0	0	252.012	245.105	92.702	0
hsa-miR-15b-3p	172.387	250.205	159.077	202.641	178.862	161.559	3	143.474	152.605	152.704	136.714	244.557	206.917	0	87.9491	225.202	56.2755	169.703	93.4993	0	1	204.512	136.02	58.083	2
hsa-miR-15b-5p	957.708	516.713	258.157	168.141	202.627	307.917	0	118.139	185.128	123.367	130.614	584.553	217.438	0	69.3122	267.954	12.059	195.221	117.295	0	0	229.141	149.487	45.3894	0
hsa-miR-16-2-3p	785.32	3436.42	2299.47	2258.8	1888.37	2121.13	0	2453.99	3018.75	2932.22	1692.24	2108.8	2304.14	0	2220.92	2338.43	1012.96	1791.07	1412.1	0	0	2908.91	2230.19	1445.54	0
hsa-miR-16-5p	4367.15	4489.33	2074.61	1753.98	1622.26	2875.89	0	1277.93	2281.57	1850.5	1398.36	4381.43	2567.17	0	800.337	2502.21	442.165	1996.29	1114.06	0	0	2154.63	2192.48	872.784	0
hsa-miR-17-5p	3466.9	2966.4	2277.72	2415.83	2387.12	2937.41	18	1898.76	1866.29	2446.28	1772.62	2642.77	2181.39	0	859.597	3056.79	667.267	3078.39	1885.13	0	0	2500.32	2931.84	1092.81	0
hsa-miR-181a-2-3p	38.3083	143.961	196.783	155.054	246.091	124.086	1	233.345	314.384	242.973	173.315	163.969	178.86	0	206.052	133.676	196.964	124.735	182.432	0	0	163.17	111.779	204.252	0
hsa-miR-181a-5p	7355.19	4053.85	4010.51	3142.73	4954.04	3824.39	722	3037.21	7114.91	3336.17	4554.62	4183.2	4874.82	190	2053.4	3638.76	2206.8	6398.4	3828.43	0	0	4759.63	3817.99	3204.18	0
hsa-miR-181b-5p	976.862	526.799	488.241	376.334	699.187	411.145	0	403.486	1016.53	530.327	574.486	491.172	789.089	0	286.253	476.899	385.889	591.909	471.102	0	0	537.009	410.753	423.121	0
hsa-miR-181d-5p	172.387	184.304	200.085	256.573	219.2	219.537	13	149.341	131.758	118.101	291.011	256.321	178.86	7	105.958	159.869	144.708	260.711	188.681	0	0	179.443	232.985	143.477	0
hsa-miR-182-5p	766.166	836.55	683.372	960.861	747.968	709.517	50	695.5	710.49	935.031	440.643	515.289	943.4	51	491.887	539.823	518.539	430.057	680.694	0	0	944.274	1111.05	523.132	0
hsa-miR-183-5p	229.85	387.397	235.038	463.577	275.172	213.88	0	258.146	464.487	418.996	162.191	218.233	382.27	0	281.018	248.084	241.181	110.102	240.118	0	0	499.185	523.879	256.95	0
hsa-miR-185-3p	229.85	136.915	140.362	170.52	161.976	130.449	3	204.543	113.412	170.006	275.222	123.381	178.86	0	286.044	169.203	401.968	177.733	198.055	0	0	209.79	149.487	309.648	0
hsa-miR-185-5p	6263.41	7683.69	4094.73	7002.03	4794.56	5017.52	0	6774.99	5669.75	7435.11	10829.1	6379.21	4787.14	0	5012.47	7092.66	3456.93	6308.64	5454.69	0	0	5569.32	7066.31	7277.69	0
hsa-miR-186-5p	2432.58	3682.2	2959.72	3131.23	3105.07	3733.54	4	2256.38	3549.95	2932.97	2726.03	3714.82	4075.21	1	1744.32	3356.66	860.212	3162.44	1919.98	26	61	3925.31	3271.21	1382.84	78
hsa-miR-18a-5p	268.158	214.284	133.757	133.244	114.134	207.517	0	114.939	116.747	100.8	141.738	189.263	87.6765	0	55.7011	189.374	20.0984	160.245	92.2976	0	0	173.285	164.301	63.8529	0
hsa-miR-191-5p	16894	26286.6	26412.6	23663	24760.8	29407.6	0	24337.4	22459.7	22316.6	20476.6	21847.3	23206.2	0	16149.3	30780.1	14326.1	33474.9	22855.7	0	0	28406.9	32683.8	16246.7	0
hsa-miR-192-5p	1896.26	1157.91	732.362	920.412	764.541	1973.71	16	963.513	1294.23	1389.38	998.623	872.198	2062.15	0	1787.88	787.605	643.149	680.597	664.59	0	0	856.751	700.301	798.545	0
hsa-miR-199a-3p	5171.62	2793.29	3625.48	2438.44	2462.79	4047.11	0	2133.7	1847.94	2516.99	2906.88	2801.74	2577.69	0	1665.59	3722.76	1451.1	3424.58	2553.08	0	0	3138.05	3039.58	1953.28	0
hsa-miR-199a-5p	4711.92	4678.33	8886.87	4847.13	5964.04	8736.21	78	3874.05	3754.26	4701.48	5359.12	5710.68	3903.36	22	5804.85	6019.64	3649.87	6649.12	6521.88	0	0	6168.35	5856.94	4779.35	0
hsa-miR-199b-3p	2739.04	1369.84	1821.96	1247.97	1246.4	2052.54	1	1062.45	969.836	1243.45	1461.51	1363.37	1315.15	0	834.679	1886.82	747.661	1687.4	1269.81	0	0	1567.05	1366.93	990.489	0
hsa-miR-199b-5p	306.466	256.008	91.3732	123.33	79.112	88.3803	1	100.538	154.273	111.331	156.809	65.5876	182.367	0	71.1969	113.203	40.1968	105.462	105.277	0	0	127.545	142.754	85.3936	0
hsa-miR-19a-3p	325.621	447.358	293.935	348.178	313.008	403.721	0	251.745	246.837	221.91	314.694	686.758	329.664	0	302.796	354.362	124.61	345.474	238.435	0	0	339.094	235.678	196.559	0
hsa-miR-19b-3p	1187.56	1201.84	768.14	792.324	661.039	1094.5	3	601.629	662.957	622.1	822.437	1659.54	915.343	0	713.225	815.906	265.299	894.555	582.869	0	0	837.4	759.557	473.127	0
hsa-miR-200c-3p	114.925	116.882	125.501	241.901	143.215	120.551	10	98.4047	224.321	120.358	131.69	96.4697	91.1836	9	79.7824	131.87	68.3346	154.178	121.381	0	0	133.702	160.261	108.473	0
hsa-miR-20a-5p	12182	9260.36	5519.82	7076.19	6125.39	7299.5	66	7490.76	8220.67	7269.62	8203.2	5559.36	4997.56	16	4535.24	9113.16	2801.72	9274.79	6101.25	94	296	9597.11	11666.7	5382.1	390
hsa-miR-20b-5p	344.775	436.305	189.627	267.677	212.32	220.951	375	216.544	310.214	264.035	190.897	267.498	203.41	129	99.6756	302.879	40.1968	293.724	122.342	0	0	271.363	397.286	188.866	0
hsa-miR-21-3p	306.466	142.994	175.315	191.141	195.747	157.317	33	241.878	127.588	114.34	154.297	140.881	140.282	4	196.838	170.106	196.964	187.905	215.121	5	24	168.887	183.156	207.714	34
hsa-miR-21-5p	163385	103889	148347	130750	151029	140338	0	143190	79542.4	99844.4	148938	125955	95367.5	0	159696	136011	133992	137424	157908	7	7	118530	117647	146266	12
hsa-miR-2110	153.233	98.5071	92.1988	167.744	119.137	92.6225	0	116.272	171.785	210.626	245.798	119.411	164.832	0	170.454	103.87	213.043	142.401	149.262	0	0	131.064	150.834	202.714	0
hsa-miR-22-3p	12450.2	9046.49	8747.88	9660.56	9641.97	13053.1	5	8806.29	7678.63	9393.94	12049.9	13553.7	10566.8	2	4405.2	10389.1	5229.6	11270.5	6841.56	0	0	9798.98	8569.26	4825.89	0
hsa-miR-221-3p	7412.66	3879.22	4212.25	4162.67	5133.84	4023.42	1	3545.77	2713.54	4320.85	5956.57	4835.25	5825.23	0	2967.86	4411.91	3235.84	6489.76	4043.31	0	0	4115.75	4290.69	3641.92	1
hsa-miR-222-3p	1455.72	1800.76	2132.68	1451.4	2719.51	1887.45	0	2229.71	1968.02	1816.65	1995.81	1621.6	1834.19	0	2458.39	2623.24	1234.04	2822.5	1989.93	0	0	2387.29	2181.71	2053.68	0
hsa-miR-223-3p	8351.21	4050.12	2356.44	1567.6	1475.92	2843.02	0	635.497	617.092	786.84	1095.15	4554.37	3429.91	0	346.98	1563.47	92.4526	1677.22	944.608	0	0	1553.85	949.446	348.498	0
hsa-miR-223-5p	421.391	355.62	370.171	316.057	324.578	308.27	0	394.152	168.45	369.348	340.888	308.379	424.354	0	297.352	312.513	341.673	385.981	455.96	0	0	302.59	315.135	414.274	0
hsa-miR-224-5p	708.704	451.502	2451.66	481.819	903.69	540.18	10	475.223	365.252	682.279	673.164	1025.87	585.679	1	606.22	411.265	401.968	1014.29	1217.41	0	0	1432.9	585.829	1012.8	0
hsa-miR-23a-3p	3600.98	1306.7	955.565	861.722	757.662	1191.37	9	306.681	499.511	520.548	687.518	1519.69	1192.4	1	218.616	797.541	120.59	900.266	466.295	0	0	714.253	610.07	223.1	0
hsa-miR-23b-3p	2547.5	597.95	479.434	632.907	558.474	700.679	30	284.014	411.951	327.223	236.11	716.317	799.61	10	146.372	478.103	180.886	640.803	372.555	89	256	526.454	408.06	195.79	352
hsa-miR-24-3p	7546.74	5519.99	4492.15	5564.91	5167.92	6231.52	0	4262.61	4563.15	3897.34	4958.31	5455.98	5008.08	0	3406.77	5302.49	3014.76	6169.63	4530.51	0	0	5606.71	4758.01	3821.94	2
hsa-miR-25-3p	4213.91	4630.52	3619.7	4010.4	1898.69	2576.46	17	3679.64	3872.67	5437.92	3946.05	3932.02	4692.45	14	3211.4	3427.71	2544.46	2456.32	3067.93	0	0	3085.71	2778.31	3074.94	0
hsa-miR-26a-5p	85848.9	100161	131012	111061	115323	128834	0	92992.2	102689	96883.6	87814.6	102974	131262	0	73198.8	121278	85225.3	124482	103870	0	0	125294	114568	78733.7	0
hsa-miR-26b-5p	11166.9	16016	11787.4	12006.6	11820.2	15223.3	1	8253.73	12303.5	9603.06	7540.8	17174.1	13916	0	4099.05	12735.4	3569.48	12873.5	7306.89	0	0	12526.7	11514.6	4458.16	0
hsa-miR-27a-3p	5037.54	5707.47	3821.99	5569.66	4682.93	5514.57	1	2903.07	6627.91	3203.78	2768.73	4654.66	5513.1	1	2111.2	4436.9	1290.32	2890.13	2622.55	0	1	4399.43	2453.75	1854.81	0
hsa-miR-27b-3p	9308.92	4748.93	5514.32	7071.03	6389.31	4619.81	0	4841.3	5783.16	4326.12	3500.38	3844.38	7336.77	0	4479.75	4046.11	4039.78	3902.1	5154.48	0	0	4823.4	3357.4	3945.03	0
hsa-miR-28-3p	938.553	819.28	1063.73	1035.41	1082.24	847.036	49	953.379	714.66	984.678	1326.23	1098.67	911.836	22	1161.97	826.444	779.818	943.985	1084.26	0	0	839.599	785.145	1359.37	0
hsa-miR-28-5p	363.929	440.035	384.208	425.111	372.108	676.286	0	321.882	424.46	346.781	376.771	386.173	336.678	0	249.398	500.382	136.669	427.381	367.267	0	0	490.829	363.618	284.261	0
hsa-miR-29a-3p	1570.64	1589.93	962.996	1345.52	1026.27	1584.13	1026	1062.45	2617.64	1205.84	897.792	1947.63	1581.68	231	602.87	1910.91	333.633	1244.67	821.785	0	0	1724.5	1364.24	482.743	0
hsa-miR-30a-3p	517.162	216.218	230.91	289.488	283.928	151.661	0	190.409	229.325	243.725	132.408	190.734	329.664	0	189.509	177.934	116.571	102.964	157.194	0	1	112.152	115.819	187.327	1
hsa-miR-30a-5p	8217.13	3066.02	2893.39	3764.93	4001.57	2105.22	0	3025.75	4316.31	3011.96	2859.87	2760.71	4664.39	0	3323.85	2806.6	2661.03	1824.8	2421.37	23	54	2357.83	2573.61	2667.59	54
hsa-miR-30b-5p	2700.74	658.049	486.865	371.972	427.455	687.598	0	244.545	261.013	200.095	217.451	1226.31	599.708	0	101.56	425.114	24.1181	357.251	200.218	0	0	373.839	228.945	45.0047	0
hsa-miR-30c-5p	6531.57	6327.66	6445.66	5597.03	6159.79	7725.85	715	3599.37	3384.84	4768.43	4008.84	7465.22	8711.54	42	1940.74	6109.36	916.487	5262.94	3475.58	0	0	5263.66	4774.17	1422.84	0
hsa-miR-30d-5p	18771.1	16100.2	34552.3	24853.1	30724.2	22716.6	339	34701.9	20133.9	26858.6	30579.8	27013.1	24893.1	83	38404.2	26507.3	44204.4	28055.6	35273.5	0	0	22146.7	26538.7	30393.2	0
hsa-miR-30e-3p	1110.94	624.2	1095.65	902.567	927.143	597.451	0	684.3	505.349	1052.38	639.076	807.198	1185.39	0	640.562	600.037	522.558	569.603	853.993	0	0	629.369	577.748	650.838	0
hsa-miR-30e-5p	13580.3	11611.8	12043.9	11296.4	12328.7	13008.5	51	10786.4	10026.1	11075.2	11453.1	12349.4	14484.2	0	6763.28	14298.8	5945.11	13485.2	9913.57	0	0	11585.9	14194.6	7255.38	0
hsa-miR-320a	12373.6	9569	6894.27	11892.4	8159.17	6625.34	1	8546.55	9979.39	16072.3	19287.5	8552.57	9833.8	1	10539.2	11530.8	12075.1	12623.3	11174.5	0	0	11417.5	12981.2	15723.2	1
hsa-miR-320b	632.087	538.68	441.454	815.324	653.534	331.956	44	644.031	711.324	1274.29	1457.21	489.995	789.089	0	738.982	646.402	747.661	786.773	713.143	0	1	627.17	674.713	1138.97	0
hsa-miR-320c	114.925	102.79	86.6944	170.124	153.846	59.038	6	150.941	151.771	278.328	360.624	93.5285	164.832	0	126.898	105.977	72.3542	119.56	132.437	0	1	120.948	110.432	197.713	0
hsa-miR-323a-3p	95.7708	155.567	349.805	72.5702	93.496	357.763	13	53.0692	125.086	15.0447	119.849	213.674	389.284	7	164.172	478.103	180.886	375.453	283.623	0	0	268.285	351.497	318.11	0
hsa-miR-323b-3p	153.233	218.291	685.024	95.9672	222.952	308.977	13564	143.207	98.4012	23.3194	423.06	428.672	322.65	6500	157.471	367.609	277.358	754.296	401.158	0	0	503.144	258.573	542.365	0
hsa-miR-328-3p	153.233	770.925	1415.73	1111.16	1416.2	1352.57	4	1182.19	990.684	785.336	1719.87	902.05	722.455	2	938.961	1470.74	510.499	1293.74	974.412	0	0	1475.13	1131.26	606.217	0
hsa-miR-330-3p	421.391	194.113	193.48	182.02	222.014	197.972	0	200.81	128.422	167.749	227.857	172.204	133.268	0	221.548	222.794	257.26	224.843	282.181	0	0	208.91	230.291	247.718	0
hsa-miR-335-3p	153.233	292.896	347.603	472.698	366.792	269.383	1797	290.147	211.813	240.716	148.555	270.733	266.537	896	708.828	325.459	200.984	167.205	383.612	0	0	541.407	378.432	217.331	0
hsa-miR-335-5p	229.85	255.87	239.717	241.901	210.131	341.501	0	125.073	127.588	119.606	109.084	382.791	203.41	0	223.433	290.234	128.63	211.103	238.435	0	0	266.525	258.573	133.091	0
hsa-miR-339-3p	172.387	130.698	102.382	104.295	113.821	172.165	0	120.006	117.581	138.412	146.402	88.8227	84.1695	0	81.8764	167.396	116.571	132.943	118.256	0	0	120.948	113.126	108.088	0
hsa-miR-339-5p	306.466	341.804	418.61	483.801	456.223	527.1	0	380.285	313.55	312.178	390.048	426.467	241.987	0	196.21	540.425	112.551	471.279	263.192	0	0	425.297	387.859	156.17	0
hsa-miR-340-3p	114.925	215.942	312.926	249.039	287.055	318.876	0	199.476	183.46	143.677	181.209	309.262	224.452	0	182.599	261.632	160.787	284.802	216.082	0	0	341.733	227.598	137.322	0
hsa-miR-340-5p	4137.3	3512.68	5895.22	4586.2	5577.55	4543.81	0	5152.25	2879.49	4362.22	4287.66	4253.2	4492.55	0	4256.11	4577.2	3280.06	4425.13	4572.33	0	0	5326.11	4044.24	2778.37	0
hsa-miR-342-3p	1168.4	230.449	197.883	203.435	151.345	185.245	0	85.8708	359.415	188.812	99.7546	674.111	410.326	0	80.2012	247.783	56.2755	165.242	116.333	0	0	177.244	126.593	70.7767	0
hsa-miR-361-3p	842.783	579.575	745.847	745.53	639.775	586.491	100	744.036	942.317	801.133	760.36	593.083	859.23	17	769.136	569.328	586.873	610.289	740.544	0	0	747.678	596.602	819.317	0
hsa-miR-361-5p	306.466	367.087	336.595	300.591	321.138	429.175	0	230.411	319.387	216.644	255.128	558.818	371.749	0	107.424	374.233	44.2165	380.271	243.483	0	0	449.047	317.829	104.242	0
hsa-miR-3613-5p	76.6166	275.35	146.968	158.227	142.277	278.928	0	134.406	159.277	104.561	110.52	165.44	122.747	0	167.522	242.965	40.1968	140.259	87.0097	0	0	255.09	111.779	75.7772	0
hsa-miR-3615	172.387	274.521	310.724	335.488	409.631	267.969	0	306.415	276.024	274.567	344.476	218.674	427.861	1	442.049	248.084	265.299	263.745	261.51	0	0	221.225	329.949	420.813	0
hsa-miR-363-3p	957.708	1770.23	1045.01	1314.59	1039.09	979.607	43	1105.92	1787.9	1399.91	811.314	1315.58	1262.54	22	638.259	1368.37	217.063	1053.02	556.189	0	0	1056.43	1384.44	726.999	0
hsa-miR-370-3p	517.162	287.646	447.233	144.744	289.556	734.263	0	132.54	320.221	18.0537	522.456	455.437	645.299	0	337.557	712.939	590.893	953.443	558.112	0	0	580.11	637.004	1291.29	0
hsa-miR-374a-3p	172.387	119.507	167.059	159.02	128.831	130.803	490	115.739	109.242	122.615	88.9897	132.646	168.339	145	141.766	120.429	76.3739	110.28	103.594	0	0	109.073	98.3115	62.3142	1
hsa-miR-374a-5p	210.696	399.278	490.443	301.384	296.435	425.286	1	137.073	130.09	199.343	134.92	789.404	424.354	0	56.9575	264.342	40.1968	230.018	169.212	0	0	292.914	169.688	50.7746	0
hsa-miR-374b-5p	440.546	491.983	483.838	276.005	351.783	509.424	0	166.141	183.46	182.041	180.132	723.082	361.227	0	120.825	348.04	36.1771	262.496	184.114	0	0	347.011	215.477	78.0851	1
hsa-miR-378a-3p	900.245	519.338	480.26	553.199	460.601	544.776	6	543.493	466.989	782.327	1803.84	421.026	929.371	1	600.357	348.642	582.854	457.181	521.337	0	0	544.926	457.889	612.757	0
hsa-miR-379-5p	306.466	220.639	424.39	101.519	188.868	608.41	0	131.473	191.799	24.8238	392.201	535.583	550.609	0	210.659	610.876	345.693	652.046	505.714	0	0	350.089	346.11	723.538	0
hsa-miR-381-3p	574.625	229.067	577.688	115.002	229.831	812.391	0	86.9375	227.657	37.6119	288.14	640.288	666.342	0	185.321	604.854	273.338	809.079	436.971	0	0	449.487	464.623	549.288	0
hsa-miR-382-5p	153.233	246.06	500.076	150.692	246.717	547.251	0	121.873	169.283	57.17	907.839	488.819	704.919	0	220.082	621.112	349.712	946.483	541.527	1	3	424.857	546.773	762.003	2
hsa-miR-409-3p	900.245	1016.02	2422.49	494.905	995.623	2812.97	0	564.827	1017.37	168.501	2499.25	1913.36	2812.66	0	1426.87	2847.84	2725.34	4928.89	2521.12	0	0	2035	2845.65	3815.02	0
hsa-miR-411-5p	268.158	114.81	153.298	63.0528	90.9944	369.429	3	43.7354	119.249	14.2925	133.843	217.351	322.65	0	59.8891	352.255	104.512	397.402	178.105	0	0	243.215	226.251	168.479	0
hsa-miR-423-3p	8849.22	7702.76	10263.8	10107.1	12511	8589.15	3	12184.9	8742.7	10200.3	14516.5	7501.99	10044.2	2	12850.8	9429.59	15375.3	12028.8	12616.9	0	0	10560.3	11328.7	14599.6	0
hsa-miR-423-5p	6914.65	9286.74	9464.28	12093.1	13409.6	9240.69	3	14181.5	11726.4	13416.1	12357	7798.6	10903.5	0	15626.2	7088.75	26172.1	14901.6	17950	0	0	12322.6	12466.7	19063.9	0
hsa-miR-424-3p	172.387	165.514	132.381	116.588	193.246	104.289	0	173.342	176.789	187.307	126.667	74.9993	168.339	0	129.62	49.3759	116.571	158.283	120.66	0	0	130.184	102.352	111.935	0
hsa-miR-425-3p	249.004	200.883	153.848	194.314	194.497	276.453	0	173.608	184.294	135.403	169.726	157.204	178.86	0	131.295	224.901	88.433	267.135	168.972	31	61	248.053	195.276	134.245	97
hsa-miR-425-5p	1359.94	1306.84	1084.92	998.931	1094.43	1482.67	0	781.371	916.466	798.124	993.24	2163.8	838.188	1	410.848	1107.34	305.496	1275.72	670.599	5	20	1097.77	884.803	362.346	10
hsa-miR-432-5p	172.387	252.139	555.395	128.088	262.039	666.387	0	136.007	225.155	24.0716	258.716	661.023	617.243	4	301.121	712.939	787.857	897.589	644.641	26	58	482.033	597.949	1038.96	56
hsa-miR-433-3p	191.542	175.738	312.65	65.0356	137.899	341.148	24	85.8708	174.287	17.3015	206.327	304.703	333.171	6	181.552	333.588	397.948	651.51	386.256	0	0	389.233	395.939	576.214	0
hsa-miR-451a	38959.5	87705.1	27570.8	21091.8	15526	42876.1	1	28647.2	61369.8	30608.5	20245.2	66489.4	34015	0	16009	32198.5	7593.18	23032	12570	0	0	57174.1	26732.6	7956.99	0
hsa-miR-484	1819.64	6095.14	3805.2	4375.23	5384.93	6848.06	3	4517.02	6156.75	3431.71	3132.58	3079.68	3145.83	0	3492.63	7826.98	2447.99	6318.81	3925.77	0	0	7565.19	6118.21	2949.16	0
hsa-miR-485-3p	191.542	273.14	499.8	115.399	283.928	590.734	0	125.073	278.526	40.6208	442.796	419.702	284.072	0	283.112	894.787	397.948	975.213	519.414	0	0	597.703	580.442	698.92	0
hsa-miR-486-3p	95.7708	136.363	106.51	190.745	163.853	77.0676	179	195.209	147.602	264.787	155.373	140.881	203.41	134	176.526	114.407	385.889	117.061	193.248	0	0	144.258	121.206	200.406	0
hsa-miR-486-5p	2604.96	6537.53	4317.11	5260.35	4373.67	2564.8	0	6063.49	6103.38	7809.73	8249.13	6358.32	4685.43	0	4952.58	3757.98	3706.15	3136.74	3793.81	0	0	3934.55	3924.38	6329.51	0
hsa-miR-493-5p	325.621	428.982	968.226	170.52	309.569	1046.07	1	241.345	350.242	47.3909	351.294	930.285	1083.68	0	395.561	1278.96	578.834	1525.19	751.84	0	1	782.863	871.336	1282.44	4
hsa-miR-494-3p	574.625	180.711	321.457	64.2425	111.32	501.646	0	49.3357	132.591	17.3015	180.132	285.88	431.369	0	82.9234	505.5	76.3739	705.58	232.186	0	0	354.048	441.728	201.175	0
hsa-miR-495-3p	344.775	205.166	202.012	42.4318	73.7962	509.07	307	21.601	107.574	15.797	79.3013	421.467	231.466	55	44.6027	346.835	36.1771	496.44	126.909	0	0	268.724	266.653	107.704	0
hsa-miR-501-3p	172.387	125.448	127.702	95.5706	106.004	76.7141	2	158.141	150.937	124.871	190.539	104.999	136.775	2	157.052	126.149	160.787	111.529	114.411	0	0	121.388	117.166	172.326	0
hsa-miR-505-3p	95.7708	268.857	195.957	211.366	266.729	231.203	0	220.544	256.01	196.334	212.427	228.527	315.636	0	171.291	278.793	88.433	313.888	166.088	0	0	273.123	235.678	200.406	0
hsa-miR-532-5p	1015.17	738.596	710.344	692.788	553.471	426.346	0	881.376	757.189	846.267	843.608	679.7	855.723	0	872.999	648.51	912.467	573.35	742.467	0	0	605.619	587.175	929.328	0
hsa-miR-543	210.696	680.984	961.07	409.645	468.418	1461.81	0	272.813	581.234	99.2953	600.681	1118.37	1097.71	0	568.737	1368.98	868.251	2387.27	1116.94	0	0	1289.97	1268.62	1507.47	0
hsa-miR-584-5p	1666.41	1593.38	2786.33	2447.16	1708.57	1905.83	0	2376.11	1269.21	1885.86	3041.44	2266.89	1371.26	0	2951.53	1353.62	2488.18	1537.14	3105.91	0	0	2435.23	1741.33	2260.62	1
hsa-miR-625-3p	57.4625	212.902	135.684	234.366	211.382	137.873	43	182.409	209.311	117.349	350.218	169.116	178.86	2	140.928	193.288	116.571	127.768	198.776	15	32	466.199	107.739	243.487	8
hsa-miR-629-5p	344.775	255.732	241.093	268.47	264.541	196.204	0	316.815	225.989	377.623	554.751	226.027	347.199	0	284.578	171.31	317.555	254.644	259.106	0	0	249.373	245.105	376.578	0
hsa-miR-652-3p	478.854	468.91	307.696	362.454	362.414	550.432	0	237.078	385.266	275.319	476.526	547.348	445.397	0	177.783	450.705	196.964	447.01	252.857	4	1	425.297	333.99	231.563	2
hsa-miR-654-3p	210.696	384.495	743.921	154.658	308.318	1077.53	0	156.274	335.231	54.9133	350.577	627.2	782.075	0	251.702	1104.33	329.614	936.312	480.716	0	0	869.946	482.13	476.973	0
hsa-miR-660-5p	268.158	310.857	214.672	243.883	191.057	211.406	1	225.878	314.384	231.689	226.063	232.057	305.114	1	185.74	283.911	205.004	250.54	181.711	20	78	237.938	276.08	193.097	32
hsa-miR-671-3p	38.3083	68.3885	141.188	115.399	147.28	102.875	0	140.807	61.7092	109.074	122.002	82.4992	101.705	0	158.518	110.795	237.161	113.314	146.138	4	1	108.193	119.859	155.401	2
hsa-miR-7-5p	1666.41	1130.69	808.047	816.117	550.657	760.07	0	1108.59	1444.33	1281.06	1227.91	754.699	761.032	0	1188.78	802.659	1021	957.547	816.737	0	0	728.766	869.989	1393.22	0
hsa-miR-744-5p	2739.04	1885.17	2438.73	2864.74	2558.16	2722.11	0	2183.57	2239.88	2173.21	3351.83	1935.86	1662.35	0	2991.73	2546.77	3870.95	3155.84	3556.82	5	18	2809.95	2556.1	3604.99	12
hsa-miR-769-5p	402.237	166.343	163.481	174.089	183.552	139.641	0	198.143	150.104	170.006	356.677	149.852	227.959	0	219.454	179.138	410.007	206.106	228.34	0	0	197.915	146.794	225.408	0
hsa-miR-92a-3p	21050.4	28770.6	27190.7	28034.3	27229.8	19414.7	1	27525.3	26396.5	34156.8	27867.8	27184	33524	0	26487.1	25974.4	23101.1	23659.6	24985.2	0	0	22407.5	26584.5	26805.1	0
hsa-miR-92b-3p	57.4625	179.744	179.994	188.365	296.123	139.994	1	266.946	261.847	198.591	142.814	143.822	192.888	0	364.779	171.611	305.496	174.164	230.023	12	3	177.244	193.929	274.26	6
hsa-miR-93-5p	4654.46	4078.17	2616.25	3399.3	3184.8	3252.04	0	2693.2	2751.9	3316.61	2827.94	3944.96	3629.81	0	1446.76	3680.91	1097.37	3789.86	2532.41	6	9	3097.59	3918.99	1774.03	0
hsa-miR-98-5p	1359.94	2211.23	2497.08	2376.18	2556.6	2498.33	0	2512.92	1952.18	2356.01	2655.7	1926.75	2065.66	0	2188.05	2652.75	2178.67	2735.95	2431.22	4	7	2672.73	2992.44	2323.71	0
hsa-miR-99a-5p	2202.73	1471.39	1124.28	1631.84	1491.56	1689.83	258	1370.2	2225.7	1212.61	1540.81	1194.69	1679.88	54	1357.35	1283.47	687.365	1161.33	1078.73	0	1	1710.86	957.527	988.565	2
hsa-miR-99b-5p	1513.18	2142.01	1850.86	2363.49	2096	1425.4	0	1978.23	1878.8	2545.57	2026.31	1339.99	1985	0	2788.4	3425.6	3750.36	1851.39	3063.61	0	2	2035	2401.22	2509.11	5

## Sheet: Controlvs.SPPMS Validation
	C1	C2	C3	C4	C5	C6	C7	C8	C9	C10	C11	38(SPMS)	39(SPMS)	40(SPMS)	42(SPMS)	43(SPMS)	44(SPMS)	45(SPMS)	48(SPMS)	46(SPMS)	47(PPMS)	41(PPMS)
hsa-let-7a-5p	223460	32651	191411	572105	145884	107730	116134	57359	362492	14041	481870	22447	13773	41578	6113	24321	15684	11862	61750	17472	639	17159
hsa-let-7b-5p	68849	8687	70582	121258	56661	28790	38268	11807	57389	3187	217960	18468	10840	35906	3101	14681	13611	9623	38033	13568	517	13564
hsa-let-7c-5p	5403	620	5328	10225	2991	2239	2167	1010	6021	497	9167	1119	881	2891	208	1275	940	700	3398	1146	40	1143
hsa-let-7d-3p	7716	1175	6725	20583	9667	4162	5238	2043	11225	78	9391	414	244	567	93	400	313	345	1147	304	20	427
hsa-let-7d-5p	30186	7054	27749	122026	32966	23217	15146	12245	77415	1904	83976	14834	5935	14535	3075	11303	6464	6624	27362	5995	342	9406
hsa-let-7e-5p	30186	7054	27749	122026	32966	23217	15146	12245	77415	1904	83976	14834	5935	14535	3075	11303	6464	6624	27362	5995	342	9406
hsa-let-7f-5p	217148	29647	149481	548068	120370	96025	114853	53544	345001	14160	553319	12689	8776	22704	4034	15145	9096	6568	36297	10303	354	10110
hsa-let-7g-5p	105726	15376	88510	280669	63071	57320	56008	29410	192042	8470	614833	30039	15796	38500	8279	26314	18801	17208	56507	15187	665	21693
hsa-let-7i-5p	136175	15717	84235	319262	91270	58183	74027	30647	204686	8233	751952	81476	32996	80208	17995	47725	37727	42283	107542	27346	1834	50127
hsa-miR-1	779	162	434	7653	692	211	253	685	6325	144	9427	158	396	162	145	233	178	113	484	313	4	103
hsa-miR-100-5p	308	76	9740	1701	241	439	489	372	1100	122	21860	370	195	698	40	328	332	371	664	132	14	113
hsa-miR-101-3p	37399	5401	42934	102034	23263	22880	17346	11520	53778	1944	291417	9569	4289	10692	1876	7750	7949	5311	18506	4940	196	7665
hsa-miR-103a-3p	20825	4415	17252	89536	14743	18680	10314	10814	62823	961	79509	10994	4642	9822	2996	9164	5717	6302	18441	3842	263	7069
hsa-miR-106a-5p	145	66	577	1221	233	281	104	164	652	19	4794	164	84	202	32	159	94	82	293	94	5	109
hsa-miR-106b-3p	1327	199	1589	3779	684	795	517	425	2171	151	30737	1872	871	1991	428	1293	997	998	2924	587	38	1145
hsa-miR-106b-5p	409	172	1691	3876	836	1039	221	474	2175	56	7740	449	188	550	144	382	298	280	834	230	12	258
hsa-miR-107	434	125	617	2615	780	619	216	300	1881	39	5931	320	106	321	68	247	192	214	601	137	8	240
hsa-miR-10a-5p	7993	1300	14722	20379	5923	4552	5724	1827	16857	776	28498	1211	588	4089	180	1461	1336	699	3354	742	52	989
hsa-miR-10b-5p	308	76	9740	1701	241	439	489	372	1100	122	21860	370	195	698	40	328	332	371	664	132	14	113
hsa-miR-122-5p	2297	609	141240	49005	1252	2669	1068	213	15826	1537	247919	3937	2164	20057	728	4308	12366	9829	7769	4013	760	4258
hsa-miR-125a-5p	3786	815	9711	16538	3358	3783	2266	1662	10798	258	5614	1703	1229	4193	295	2092	1486	1468	5095	1296	55	1496
hsa-miR-125b-5p	255	92	1922	1860	283	383	154	189	1480	55	2712	278	186	516	28	264	232	250	646	202	11	209
hsa-miR-126-3p	49712	11364	90155	252524	58376	44338	25550	23506	142418	2932	134005	34426	18132	70241	8026	38690	30297	22096	85453	19852	1093	28689
hsa-miR-126-5p	5624	1664	13788	42716	9508	8282	3765	4394	23079	351	22316	1308	656	2543	301	1679	1027	755	3617	829	42	949
hsa-miR-127-3p	3486	142	2185	1509	610	1360	209	466	5652	168	1474	170	183	564	101	130	58	122	341	110	14	211
hsa-miR-128-3p	12712	1876	10657	38181	17048	6497	7294	4198	22281	487	49112	3184	1334	2982	632	2454	1474	1737	6155	1263	70	2047
hsa-miR-1301-3p	910	117	476	2988	808	455	564	315	1712	38	1831	1714	814	1175	324	1153	664	859	2599	460	33	1026
hsa-miR-1307-3p	3821	384	1913	5678	3068	513	1972	329	6660	143	7765	6135	2386	6813	1134	3187	2461	3853	7740	1926	203	5002
hsa-miR-130b-5p	1149	137	732	2934	1088	546	892	318	1557	8	666	63	35	82	6	57	23	24	182	35	1	57
hsa-miR-134-5p	1048	69	687	544	323	394	95	164	1323	40	675	748	665	1600	471	643	1381	849	1493	440	73	1272
hsa-miR-136-3p	716	68	773	490	149	475	35	111	1718	51	575	38	43	115	24	44	17	26	175	50	4	100
hsa-miR-139-3p	419	58	596	1080	347	192	169	72	835	19	596	342	194	653	95	278	236	150	559	154	10	196
hsa-miR-139-5p	740	308	3476	7102	1762	1266	413	480	4691	99	3083	538	261	1419	175	640	494	239	1215	393	24	314
hsa-miR-140-3p	6545	1020	7767	21337	1346	3975	2799	2439	12961	402	55000	6589	3065	6515	1592	5102	4509	3846	10899	2061	163	4352
hsa-miR-140-5p	607	177	1326	5103	1100	818	362	520	2569	53	5957	292	122	244	60	234	142	155	484	87	10	193
hsa-miR-142-3p	2340	811	4872	22735	5519	4037	1363	2281	13334	129	4980	3837	1640	3373	971	3403	1934	2349	7129	1813	94	3400
hsa-miR-142-5p	7299	1659	17033	47140	10445	9381	4619	4197	27273	984	122684	2994	1648	3140	635	3017	2366	1811	7016	1964	79	2256
hsa-miR-143-3p	14609	1022	23063	50021	7698	3115	5145	5796	17667	1607	88756	6276	2394	7912	588	3524	1851	1345	8641	918	70	915
hsa-miR-144-3p	20928	1299	26944	35631	9095	7472	9574	3220	12555	939	78138	3890	2167	5780	683	3918	2768	3400	10016	2863	104	2926
hsa-miR-144-5p	1449	319	5678	9139	1917	2454	594	800	3533	236	12471	503	277	834	66	410	318	351	1198	437	9	373
hsa-miR-146a-5p	24965	7797	27720	164248	44299	24107	17249	20112	74772	2413	141274	31956	11383	25218	5324	20368	11878	13056	43066	9316	789	18144
hsa-miR-146b-5p	8305	1935	11114	26205	9153	4812	6345	2470	16948	1065	40602	3429	1884	3105	745	3825	2563	2189	7772	1174	84	2595
hsa-miR-148a-3p	20262	2094	23352	61395	13942	10189	9189	4931	50040	2114	247833	7207	2292	5266	1282	3273	3561	2897	8141	2028	144	2875
hsa-miR-148b-3p	11827	1570	7879	37460	6165	7134	5540	4982	24275	665	55586	4101	1897	3251	571	3035	1774	2109	7869	1590	109	2271
hsa-miR-150-5p	1023	328	3966	5030	1664	1349	1040	687	3609	200	4780	331	254	344	49	459	382	241	964	270	8	260
hsa-miR-151a-3p	8107	1032	5248	21051	7448	3926	4678	2188	10812	336	22729	3694	1687	3504	866	2347	1979	2098	5502	1334	79	2365
hsa-miR-152-3p	929	215	978	4285	823	674	481	425	2359	84	3717	1871	794	1203	365	1461	942	829	2951	425	56	1387
hsa-miR-155-5p	689	187	1055	3621	642	659	368	257	2055	100	2607	446	248	868	76	514	516	321	1237	445	24	371
hsa-miR-15a-5p	181	78	568	1881	402	428	104	184	1092	19	3447	113	44	188	30	88	56	56	219	48	6	121
hsa-miR-15b-5p	140	50	461	1594	262	351	60	197	876	24	5152	77	53	94	39	81	64	66	209	66	5	66
hsa-miR-16-2-3p	3702	737	8710	16551	5969	3387	2346	1557	9666	329	116950	541	312	655	120	410	343	398	1155	337	11	410
hsa-miR-16-5p	1620	592	5705	16484	3740	2958	822	1266	7222	154	83431	1185	502	1368	342	920	718	592	2096	636	29	703
hsa-miR-17-5p	2127	876	5063	27473	4318	4180	1235	2602	11508	197	25666	4079	1710	4753	1174	3568	2213	2286	7346	1975	90	3327
hsa-miR-181a-2-3p	543	67	514	1191	421	250	299	155	583	25	1095	121	44	132	19	102	55	62	205	42	1	51
hsa-miR-181a-5p	4427	2012	9349	31828	9834	6870	2393	4666	20221	554	24133	9421	3409	9240	1791	5071	3421	3826	11658	2095	185	4092
hsa-miR-181b-5p	580	225	1627	4160	1054	719	258	481	2178	81	4097	1293	543	1863	231	735	747	569	1565	333	31	642
hsa-miR-181d-5p	290	65	211	1531	348	280	125	204	1304	29	1185	842	222	575	85	587	403	377	1024	205	21	427
hsa-miR-182-5p	2290	128	2064	2634	1131	850	591	411	1919	162	6749	398	437	2153	139	549	365	235	1334	593	12	376
hsa-miR-183-5p	725	58	1472	641	588	298	307	128	576	81	6287	70	133	502	21	126	124	47	329	160	7	76
hsa-miR-185-3p	600	38	279	811	455	204	320	155	907	14	1228	153	72	220	40	98	53	87	244	58	3	132
hsa-miR-185-5p	13678	2190	16253	46513	10227	8915	6783	6987	37433	693	129026	19985	7582	22546	6079	16103	12548	11367	31742	6212	458	12773
hsa-miR-186-5p	3095	1244	8805	26544	6158	4651	1667	2723	17348	377	46153	2908	1187	2875	498	2083	1843	1647	4422	1264	74	1890
hsa-miR-18a-5p	121	49	327	1328	270	266	73	143	605	11	956	170	48	156	41	120	101	105	249	58	3	109
hsa-miR-1908-5p	334	46	159	523	315	120	93	96	378	7	374	1105	254	647	149	419	418	803	945	316	37	425
hsa-miR-191-5p	37570	10669	53734	241012	67372	45963	22323	27429	141239	2512	174595	34344	13976	30691	6602	25927	15670	16773	54715	13042	952	23876
hsa-miR-192-5p	1906	237	16592	8732	1291	1087	970	444	4032	290	36875	797	376	1265	121	528	771	628	1234	391	35	586
hsa-miR-194-5p	63	33	1781	1285	104	181	31	60	449	12	2240	176	66	297	44	144	192	142	307	121	6	114
hsa-miR-199a-3p	5849	832	7296	33251	3889	7711	2130	3576	20754	466	32683	3198	1226	2561	742	2440	1493	1545	5133	1081	69	1738
hsa-miR-199a-5p	17869	1315	11338	60765	14111	10776	7984	6070	33175	373	17497	6665	2732	6696	1289	4620	2457	3578	10987	2680	186	4790
hsa-miR-199b-3p	2869	381	3763	16579	1990	3823	1109	1748	10275	247	16316	1565	595	1276	370	1144	715	789	2542	618	36	877
hsa-miR-19a-3p	666	97	616	2424	641	483	392	294	1788	28	5900	214	79	161	36	209	56	92	367	90	4	114
hsa-miR-19b-3p	1459	287	1690	5823	1469	1308	823	803	4416	72	14540	417	192	387	85	410	165	217	919	183	12	332
hsa-miR-200c-3p	273	51	1798	1127	239	193	141	219	537	18	446	162	107	262	36	129	112	78	368	89	2	121
hsa-miR-20a-5p	10741	3330	19411	74797	17370	15354	6520	8153	39996	698	142192	2916	1349	3764	705	2555	1511	1462	5641	1886	58	2201
hsa-miR-20b-5p	211	89	941	2065	351	359	111	227	796	26	6984	417	155	539	90	333	225	282	716	202	3	307
hsa-miR-21-3p	474	41	404	1419	342	268	282	141	934	38	1342	81	45	55	15	47	68	49	115	17	0	90
hsa-miR-21-5p	345435	32087	308718	1161912	292653	183557	238284	97702	611370	18896	881119	92983	60003	96466	23591	73087	62007	52985	165319	37440	2686	65918
hsa-miR-210-3p	158	45	257	1172	205	109	66	122	912	14	1137	579	161	711	79	413	179	181	988	197	16	344
hsa-miR-2110	360	60	288	760	250	145	157	122	523	13	1885	400	215	671	100	306	351	241	698	175	18	306
hsa-miR-22-3p	10628	2800	22498	65741	24995	11535	5764	8506	50935	1264	164473	9823	3977	9423	2625	6997	6277	5991	15753	3284	310	8165
hsa-miR-22-5p	155	58	301	1187	237	177	93	138	755	17	2797	140	63	202	43	119	114	85	214	72	8	73
hsa-miR-221-3p	6461	1631	5739	30140	7663	7465	3153	4346	30320	907	53101	13218	5836	13128	2294	10386	5423	6437	22790	5029	388	7647
hsa-miR-222-3p	4184	827	4581	14304	4093	3341	1785	1312	10887	226	13473	2202	1192	2838	427	1636	1360	1712	4073	876	63	1713
hsa-miR-223-3p	887	428	2743	13303	1332	2755	432	1932	10781	189	25754	583	274	555	153	751	277	324	1622	318	10	421
hsa-miR-223-5p	930	164	700	3187	830	490	519	264	1994	76	14791	593	285	639	138	497	292	332	1034	242	11	420
hsa-miR-224-5p	2062	293	1643	10090	4259	825	1119	944	4145	151	2773	869	991	1111	285	312	445	506	837	360	15	450
hsa-miR-23a-3p	545	242	1389	6921	772	1471	300	843	4794	118	16265	649	257	543	136	525	293	288	1025	263	16	332
hsa-miR-23b-3p	403	214	969	4464	570	838	179	475	3163	81	5761	260	138	423	61	207	124	134	518	137	4	153
hsa-miR-24-2-5p	139	47	231	945	250	140	76	87	575	7	620	178	98	273	49	128	136	111	352	67	4	137
hsa-miR-24-3p	8342	2186	12726	48761	12450	8160	4694	4627	26251	518	62262	9965	4294	9383	2660	6486	5550	5668	15929	3618	259	7519
hsa-miR-25-3p	6719	1055	10773	20595	6234	4741	3298	2089	9694	670	184397	11849	5340	13292	3070	8729	8894	6940	18909	5712	263	8436
hsa-miR-26a-5p	180886	48061	232603	1086416	236041	189903	103654	101346	605699	12974	552707	67233	37131	90993	16542	63756	39952	38619	141233	39198	2004	53997
hsa-miR-26b-5p	8794	4388	29641	115669	18912	20144	4775	10545	61785	1325	134628	7063	3409	9134	1897	6537	3957	4279	13314	4328	202	5600
hsa-miR-27a-3p	4273	1355	16974	29106	6988	6092	2313	2539	18092	338	49813	1905	826	3308	372	1721	1860	1125	4682	1111	64	1327
hsa-miR-27b-3p	9920	2100	17809	35359	9516	8236	4988	3595	23194	666	56318	3035	1338	6093	669	2463	2375	1827	6098	1789	106	2007
hsa-miR-28-3p	2549	261	2319	9064	2068	1394	1678	913	3934	88	5393	2581	1270	2586	495	1871	1304	1231	4305	959	75	1522
hsa-miR-28-5p	619	144	1055	4310	1339	789	245	480	2302	30	1362	631	237	649	160	596	340	377	1084	243	19	481
hsa-miR-29a-3p	1099	637	5247	9875	2506	2536	767	843	6981	159	16934	661	417	1030	125	801	724	541	1901	490	21	572
hsa-miR-30a-3p	330	65	839	1209	166	184	176	103	780	61	986	318	192	910	72	345	353	178	985	203	9	179
hsa-miR-30a-5p	4889	980	12719	17043	2748	3191	3120	1617	13798	954	23542	2858	1680	6720	466	2974	2920	1775	6732	1924	121	1797
hsa-miR-30b-5p	164	78	691	2080	373	676	73	318	1856	66	1698	73	28	96	9	82	60	49	189	34	1	46
hsa-miR-30c-5p	4052	1623	10228	47979	6162	9334	2332	4901	28328	590	16237	1711	810	1949	298	1589	829	812	4187	1164	61	1146
hsa-miR-30d-5p	81056	11509	52101	192660	59652	34908	49328	20635	117740	4541	304263	18647	10149	17228	4730	13642	9550	10755	32529	8909	496	14927
hsa-miR-30e-3p	1603	222	1477	5290	1460	1021	883	601	2897	137	5439	970	482	1096	243	797	523	505	1995	504	21	673
hsa-miR-30e-5p	15467	4758	26728	99946	17829	19061	9466	9926	67376	2085	299076	9129	4099	9823	2142	7071	4735	5036	15780	4755	245	7465
hsa-miR-320a	22816	4591	18270	75039	17613	14233	14277	12519	47409	1415	134999	81065	31941	95786	12181	67048	48997	35638	130463	20302	1958	45024
hsa-miR-320b	1491	241	964	3466	1517	756	965	547	2934	164	9445	4608	2011	5807	524	3356	2982	2165	7869	1354	129	2787
hsa-miR-320c	250	32	151	427	352	102	148	76	375	62	2274	1005	524	1307	90	653	712	575	1803	364	21	722
hsa-miR-323a-3p	670	48	540	446	220	269	58	79	960	26	317	70	49	122	30	52	10	34	142	45	7	87
hsa-miR-323b-3p	1401	111	1180	916	386	708	121	87	2014	11	389	49	76	92	51	82	200	104	168	104	11	190
hsa-miR-328-3p	1979	631	2557	10543	4125	2103	1133	1354	6318	30	1902	700	295	643	114	571	296	467	1358	280	25	522
hsa-miR-330-3p	578	98	312	1968	502	277	311	226	1017	30	1388	686	264	513	127	368	350	375	895	201	15	375
hsa-miR-335-3p	991	69	674	3460	500	541	480	387	1850	40	981	61	31	68	13	51	27	18	105	20	0	31
hsa-miR-335-5p	536	88	524	2841	367	403	282	250	1285	15	1348	160	50	149	38	148	85	109	334	53	2	123
hsa-miR-339-3p	292	40	295	870	394	152	142	108	503	3	1328	409	157	440	76	314	174	304	912	106	20	366
hsa-miR-339-5p	425	155	799	2754	833	680	228	423	1727	19	686	193	85	174	54	230	93	127	534	89	7	181
hsa-miR-340-5p	11339	2054	10847	44703	14711	7730	7477	4237	26686	954	57544	1950	1135	1913	356	1715	919	1031	3711	915	56	1467
hsa-miR-342-3p	145	47	463	856	178	284	149	138	750	26	1307	134	45	72	13	111	91	50	188	69	1	51
hsa-miR-342-5p	235	68	324	484	286	124	142	91	405	17	751	364	223	265	37	197	268	206	557	140	6	217
hsa-miR-345-5p	119	21	235	1016	173	143	49	73	393	14	1781	184	47	157	23	121	84	73	272	58	5	102
hsa-miR-361-3p	1749	282	2102	4101	1487	833	1095	451	3639	123	8119	970	505	1255	219	808	797	593	2090	497	33	748
hsa-miR-361-5p	328	169	720	3373	601	722	195	350	2099	21	2701	69	60	85	24	94	45	43	198	60	4	81
hsa-miR-3615	776	85	588	1480	505	255	417	118	1035	26	5158	603	185	528	108	363	277	317	996	186	13	341
hsa-miR-363-3p	1105	372	4441	7271	1789	1459	571	767	3693	95	28401	1648	674	2134	211	1289	1132	1149	2720	803	29	972
hsa-miR-370-3p	1622	55	993	534	372	469	93	126	2418	77	670	275	341	747	331	240	123	382	690	237	23	715
hsa-miR-374a-3p	337	52	372	1094	191	214	169	93	675	19	925	45	43	90	12	35	64	43	111	29	2	49
hsa-miR-374a-5p	135	73	550	2514	244	500	82	235	1200	16	772	148	71	259	42	141	122	110	350	124	6	122
hsa-miR-374b-5p	304	75	648	2960	564	540	158	289	1590	20	1701	56	40	75	16	59	50	44	127	35	3	54
hsa-miR-378a-3p	1205	134	1961	3188	686	525	669	381	2056	188	18249	1841	845	2993	363	1443	1224	1312	2987	721	48	1064
hsa-miR-379-5p	1133	67	820	532	312	469	64	175	1335	75	574	264	399	788	253	253	143	278	700	272	25	575
hsa-miR-381-3p	1021	80	1335	676	441	461	55	185	2078	56	539	159	167	420	110	160	63	192	394	132	22	339
hsa-miR-382-5p	1128	101	991	922	319	609	72	207	1906	52	865	1251	979	2322	670	934	1881	1144	2332	721	100	2145
hsa-miR-409-3p	6000	486	4430	2775	1513	2341	371	823	11381	244	2442	1331	1381	2850	845	1078	1827	1404	2660	1115	131	1960
hsa-miR-423-3p	30568	3675	18220	83808	32364	13452	18369	9010	53050	1498	55523	17172	8414	14577	4074	11681	6645	10665	26720	5481	406	13038
hsa-miR-423-5p	38491	4338	22594	59814	22520	13462	22476	8923	41301	1441	111408	53841	25610	56914	5889	30525	27395	24961	73228	16900	1493	34184
hsa-miR-424-3p	252	46	982	949	313	173	136	87	535	17	3889	119	63	201	25	106	63	32	310	58	2	50
hsa-miR-425-3p	291	90	331	2068	617	360	174	201	1071	27	2412	299	109	256	77	228	143	157	555	136	6	247
hsa-miR-425-5p	975	335	1882	8627	2537	1498	470	997	5280	73	9373	1301	518	1132	273	1007	740	676	1956	471	39	941
hsa-miR-432-5p	1585	86	993	592	275	563	100	177	1863	46	632	255	250	700	238	195	86	295	541	245	30	547
hsa-miR-433-3p	915	77	550	469	253	471	64	147	1611	29	494	320	250	589	211	182	86	307	581	252	32	572
hsa-miR-4446-3p	360	47	108	550	270	107	164	55	407	10	443	484	154	229	41	232	218	337	474	78	3	214
hsa-miR-451a	23166	7380	105401	180061	53365	41655	12032	13504	54673	4298	2930483	17374	4578	16482	3042	10250	13465	9652	27033	6895	198	8817
hsa-miR-484	8105	2317	14363	59197	18344	10489	4236	6032	30245	158	13582	2950	1143	2710	650	2405	1601	1803	5972	1324	82	2695
hsa-miR-485-3p	1471	127	1374	933	670	862	111	249	2655	17	110	116	96	182	56	108	245	143	307	114	16	140
hsa-miR-486-5p	10999	1182	17624	23449	6858	5345	5943	2157	8659	487	191936	8512	3920	12066	1682	6192	7372	5825	14474	3764	188	7134
hsa-miR-493-5p	10999	1182	17624	23449	6858	5345	5943	2157	8659	487	191936	8512	3920	12066	1682	6192	7372	5825	14474	3764	188	7134
hsa-miR-501-3p	350	36	397	673	170	132	154	83	447	22	3949	215	84	268	34	125	282	121	319	80	5	110
hsa-miR-505-3p	358	85	581	1777	521	434	195	237	1628	17	1137	129	46	144	14	57	57	41	160	43	2	101
hsa-miR-532-5p	1827	214	2363	3725	1406	720	1049	409	2497	202	33767	987	486	1398	244	707	614	702	1713	450	26	761
hsa-miR-543	3027	214	3096	2076	1238	1151	208	625	7446	73	1233	184	235	675	181	301	272	447	901	318	17	490
hsa-miR-548j-5p	174	48	136	1354	284	123	55	163	612	8	402	152	62	147	28	123	111	89	310	75	5	85
hsa-miR-584-5p	10571	677	6687	27398	4499	2835	4977	2425	9677	189	13705	2252	1103	4168	799	2171	1371	1589	4491	1308	81	1808
hsa-miR-625-3p	871	84	405	1699	552	239	234	319	1015	31	1335	96	33	36	11	39	22	25	124	30	1	98
hsa-miR-628-3p	199	58	203	1154	315	185	118	90	459	9	567	96	55	97	26	69	73	59	164	64	0	79
hsa-miR-629-5p	832	91	435	1569	553	222	426	191	1357	80	13283	976	392	1331	227	540	516	400	1394	365	24	531
hsa-miR-652-3p	533	159	750	4082	968	704	202	306	1874	63	4178	408	160	419	136	345	216	281	842	180	13	345
hsa-miR-654-3p	1151	109	2077	1102	544	963	97	311	3128	40	683	134	97	176	48	87	41	65	175	87	3	165
hsa-miR-660-5p	314	100	937	1555	410	299	209	163	1182	49	11781	86	36	108	13	63	30	57	161	55	0	70
hsa-miR-671-3p	387	49	198	830	327	133	302	113	525	5	328	114	51	99	22	80	44	40	137	56	1	73
hsa-miR-6852-5p	239	21	104	541	187	61	159	85	384	12	557	221	147	253	45	188	123	133	481	61	12	186
hsa-miR-7-5p	2502	336	2778	5687	1538	897	1184	482	3599	336	23856	1967	868	2597	308	1214	998	863	2551	664	29	1049
hsa-miR-744-5p	8548	1093	4426	20762	7988	4178	4065	2803	12785	266	11378	10237	4289	8211	1996	6548	3750	5590	15697	3342	305	6902
hsa-miR-769-5p	614	70	456	1202	372	226	285	173	1060	31	2125	400	189	466	87	267	268	253	751	162	15	277
hsa-miR-92a-3p	55386	7721	67156	186554	45313	36456	31351	17808	87096	4060	729794	12826	6871	16350	2907	10072	9728	7937	24414	7608	304	9209
hsa-miR-92b-3p	640	68	641	1532	457	233	370	126	605	13	2533	74	36	155	21	92	36	36	172	48	1	69
hsa-miR-93-5p	3046	1306	6521	30140	5102	5305	1739	3103	14217	343	54279	6970	2891	6719	1593	5282	2983	3612	10780	3085	163	5132
hsa-miR-98-5p	5552	1441	4853	25235	5206	4161	2824	2175	14213	394	22198	729	402	991	175	733	375	416	1705	503	27	632
hsa-miR-99a-5p	1956	485	7604	10224	2594	1564	1137	836	8139	359	34865	2052	1330	3574	305	2014	1932	1783	4469	1114	85	1702
hsa-miR-99b-3p	340	60	185	568	299	115	87	60	228	16	375	132	105	173	20	139	88	146	285	67	3	98
hsa-miR-99b-5p	6780	969	6967	15162	7162	2892	3385	1511	6178	207	5842	1593	1410	3091	354	1949	1471	1588	4471	968	45	1635

## Sheet: RRMSvs.SPPMSValidation
	P12(RRMS)	P13(RRMS)	P14(RRMS)	P15(RRMS)	P16(RRMS)	P17(RRMS)	24(RRMS)	P18(RRMS)	P19(RRMS)	P20(RRMS)	P21(RRMS)	P22(RRMS)	P25(RRMS)	23(RRMS)	39(SPMS)	43(SPMS)	46(SPMS)	45(SPMS)	48(SPMS)	44(SPMS)	38(SPMS)	40(SPMS)	42(SPMS)	47(PPMS)	41(PPMS)
hsa-let-7a-5p	566366	276129	243216	179119	279769	370097	134	115982	239607	144480	528377	22941	2036	0	13773	24321	17472	11862	61750	15684	22447	41578	6113	639	17159
hsa-let-7b-5p	174306	69691	80245	48904	110658	137484	3	62199	65374	49064	131887	6917	390	54	10840	14681	13568	9623	38033	13611	18468	35906	3101	517	13564
hsa-let-7c-5p	12072	5710	5427	4231	6643	8773	3	3407	11302	2950	8364	587	43	0	881	1275	1146	700	3398	940	1119	2891	208	40	1143
hsa-let-7d-3p	12763	9426	6498	5502	9825	10677	0	2936	6153	2424	10980	436	22	0	244	400	304	345	1147	313	414	567	93	20	427
hsa-let-7d-5p	93564	30702	35893	36678	40372	56965	0	19269	36655	18398	64681	2691	262	0	5935	11303	5995	6624	27362	6464	14834	14535	3075	342	9406
hsa-let-7e-5p	16712	5973	8715	3792	7048	7121	0	2669	7516	4703	8780	619	84	0	1185	1296	992	903	3523	809	1018	2587	167	31	1176
hsa-let-7f-5p	450563	298622	183365	172095	243041	307171	0	75911	229201	119820	493790	20158	2446	0	8776	15145	10303	6568	36297	9096	12689	22704	4034	354	10110
hsa-let-7g-5p	278649	117702	83885	82985	95522	152513	24	56486	96355	62837	224667	10279	2464	0	15796	26314	15187	17208	56507	18801	30039	38500	8279	665	21693
hsa-let-7i-5p	271870	152877	96904	101781	141986	193067	1	49396	150436	65500	243181	11341	2287	0	32996	47725	27346	42283	107542	37727	81476	80208	17995	1834	50127
hsa-miR-1	10664	2243	979	3138	1314	1874	3	160	2975	488	16853	97	60	0	396	233	313	113	484	178	158	162	145	4	103
hsa-miR-100-5p	1460	700	515	1168	589	1930	0	545	501	450	781	188	29	1	195	328	132	371	664	332	370	698	40	14	113
hsa-miR-101-3p	128222	48822	38623	31478	42844	58482	179	20327	50338	24693	118881	3422	1293	0	4289	7750	4940	5311	18506	7949	9569	10692	1876	196	7665
hsa-miR-103a-3p	78310	25322	25099	24595	25903	29302	0	11545	29848	11952	55922	2069	873	0	4642	9164	3842	6302	18441	5717	10994	9822	2996	263	7069
hsa-miR-106a-5p	1896	369	355	422	403	631	1	319	427	218	1032	42	17	0	84	159	94	82	293	94	164	202	32	5	109
hsa-miR-106b-3p	6533	2108	1770	1372	2045	2752	0	803	3231	1285	4842	275	71	2	871	1293	587	998	2924	997	1872	1991	428	38	1145
hsa-miR-106b-5p	9305	1654	1450	2114	1610	1726	307	947	1325	631	8398	132	63	0	188	382	230	280	834	298	449	550	144	12	258
hsa-miR-107	3128	847	766	1115	761	953	2	528	866	337	1888	59	30	0	106	247	137	214	601	192	320	321	68	8	240
hsa-miR-10a-5p	23667	9699	10311	6728	12935	15401	0	7298	7757	4555	19375	1340	152	0	588	1461	742	699	3354	1336	1211	4089	180	52	989
hsa-miR-10b-5p	47536	14158	21043	13282	27112	29109	0	14569	11231	8510	45180	2615	317	0	1118	2571	1503	1150	5839	2279	1871	7535	274	64	1550
hsa-miR-122-5p	15436	3603	6773	49046	6679	10493	0	4716	8940	4005	11227	3215	1135	2	2164	4308	4013	9829	7769	12366	3937	20057	728	760	4258
hsa-miR-125a-5p	19915	7638	8308	5673	10186	8628	0	3706	6022	3840	13855	1049	58	55	1229	2092	1296	1468	5095	1486	1703	4193	295	55	1496
hsa-miR-125b-5p	2386	910	858	1128	874	938	43	481	605	304	1811	151	8	0	186	264	202	250	646	232	278	516	28	11	209
hsa-miR-126-3p	206974	88602	70940	97342	86486	91597	0	43772	68133	29957	135526	8726	2518	0	18132	38690	19852	22096	85453	30297	34426	70241	8026	1093	28689
hsa-miR-126-5p	44223	21700	14733	20879	17844	11553	0	5957	6608	4001	58713	1709	279	0	656	1679	829	755	3617	1027	1308	2543	301	42	949
hsa-miR-127-3p	4476	5121	858	4076	2023	1225	0	562	2903	136	9358	595	39	134	183	130	110	122	341	58	170	564	101	14	211
hsa-miR-128-3p	23276	19717	12286	11500	16513	19917	1	4541	13881	5587	27856	1055	99	0	1334	2454	1263	1737	6155	1474	3184	2982	632	70	2047
hsa-miR-1301-3p	2056	1162	1038	852	1337	1362	0	294	1142	416	1914	89	10	0	814	1153	460	859	2599	664	1714	1175	324	33	1026
hsa-miR-1307-3p	6689	3499	3542	2753	5306	4927	0	1005	6163	1866	8540	408	121	0	2386	3187	1926	3853	7740	2461	6135	6813	1134	203	5002
hsa-miR-130b-5p	1318	1576	830	1085	1874	1303	0	305	735	373	1440	100	7	6	35	57	35	24	182	23	63	82	6	1	57
hsa-miR-134-5p	1327	1518	288	1306	595	494	0	235	2345	75	2383	171	15	4	665	643	440	849	1493	1381	748	1600	471	73	1272
hsa-miR-136-3p	1449	1248	195	1351	383	287	1	157	289	24	2586	105	13	1	43	44	50	26	175	17	38	115	24	4	100
hsa-miR-139-3p	782	216	560	224	511	569	1	202	336	155	488	43	4	0	194	278	154	150	559	236	342	653	95	10	196
hsa-miR-139-5p	6827	2030	2268	2051	2781	2063	0	1439	1042	849	5564	273	52	0	261	640	393	239	1215	494	538	1419	175	24	314
hsa-miR-140-3p	22709	10951	6987	7229	8154	8932	0	3547	9869	3699	19892	1133	238	0	3065	5102	2061	3846	10899	4509	6589	6515	1592	163	4352
hsa-miR-140-5p	4018	1556	1260	1955	1431	1394	258	524	1107	456	3837	174	36	2	122	234	87	155	484	142	292	244	60	10	193
hsa-miR-142-3p	21473	8185	5847	9123	6835	5607	3	2725	5152	2239	26954	577	150	0	1640	3403	1813	2349	7129	1934	3837	3373	971	94	3400
hsa-miR-142-5p	50565	21226	14546	18586	16267	17976	0	8983	9024	8249	48810	2005	302	0	1648	3017	1964	1811	7016	2366	2994	3140	635	79	2256
hsa-miR-143-3p	33200	18013	29725	21671	8885	7434	0	3529	19350	2835	42866	1252	449	0	2394	3524	918	1345	8641	1851	6276	7912	588	70	915
hsa-miR-144-3p	100660	15934	18292	18660	10614	17911	0	10968	15538	8640	39052	2124	275	0	2167	3918	2863	3400	10016	2768	3890	5780	683	104	2926
hsa-miR-144-5p	28288	3703	4738	3901	3235	5378	0	2613	2764	2562	16301	476	75	0	277	410	437	351	1198	318	503	834	66	9	373
hsa-miR-146a-5p	84549	55933	40769	49861	38037	55549	6	14643	35319	15988	139885	4274	687	1	11383	20368	9316	13056	43066	11878	31956	25218	5324	789	18144
hsa-miR-146b-5p	22396	14699	8678	8064	12479	18070	0	8527	10099	7105	24478	1431	318	0	1884	3825	1174	2189	7772	2563	3429	3105	745	84	2595
hsa-miR-148a-3p	70385	26834	17216	23064	29925	28648	1	6066	24787	10745	53019	2910	533	0	2292	3273	2028	2897	8141	3561	7207	5266	1282	144	2875
hsa-miR-148b-3p	29550	23760	13267	13320	17857	17148	490	3171	11589	6853	31466	1472	315	145	1897	3035	1590	2109	7869	1774	4101	3251	571	109	2271
hsa-miR-150-5p	8511	3378	2680	2887	1361	2217	0	3774	908	1661	17057	552	302	0	254	459	270	241	964	382	331	344	49	8	260
hsa-miR-151a-3p	12208	12506	6772	6113	9196	11096	43	2108	9062	3472	20159	616	130	22	1687	2347	1334	2098	5502	1979	3694	3504	866	79	2365
hsa-miR-152-3p	3160	2479	1328	1074	2946	1753	0	392	1184	715	3884	205	38	1	794	1461	425	829	2951	942	1871	1203	365	56	1387
hsa-miR-155-5p	2481	1451	1098	1020	1134	1477	0	790	1283	680	2561	189	42	0	248	514	445	321	1237	516	446	868	76	24	371
hsa-miR-15a-5p	3741	1056	556	1066	725	640	0	248	529	233	4211	92	39	0	44	88	48	56	219	56	113	188	30	6	121
hsa-miR-15b-5p	3740	938	424	871	648	443	100	222	364	164	3975	62	50	17	53	81	66	66	209	64	77	94	39	5	66
hsa-miR-16-2-3p	24873	8355	5696	6000	6039	9202	0	3620	4716	3898	14340	657	41	0	312	410	337	398	1155	343	541	655	120	11	410
hsa-miR-16-5p	32494	7538	4423	8135	5188	4792	0	2736	3897	2460	29794	732	228	0	502	920	636	592	2096	718	1185	1368	342	29	703
hsa-miR-17-5p	21471	8276	6092	8309	7634	7120	0	2238	4940	3252	17971	622	181	0	1710	3568	1975	2286	7346	2213	4079	4753	1174	90	3327
hsa-miR-181a-2-3p	1042	715	391	351	787	875	0	377	483	323	1115	51	2	0	44	102	42	62	205	55	121	132	19	1	51
hsa-miR-181a-5p	29342	14572	7925	10818	15845	11393	0	8532	12693	4435	28447	1390	384	0	3409	5071	2095	3826	11658	3421	9421	9240	1791	185	4092
hsa-miR-181b-5p	3813	1774	949	1164	2236	1513	0	1219	1601	705	3340	225	51	0	543	735	333	569	1565	747	1293	1863	231	31	642
hsa-miR-181d-5p	1334	727	647	621	701	560	1797	158	811	157	1743	51	9	896	222	587	205	377	1024	403	842	575	85	21	427
hsa-miR-182-5p	6128	2501	2440	2019	2403	2648	0	862	1248	1263	3543	270	41	0	437	549	593	235	1334	365	398	2153	139	12	376
hsa-miR-183-5p	2804	854	1169	605	880	968	4	557	452	557	1484	109	12	2	133	126	160	47	329	124	70	502	21	7	76
hsa-miR-185-3p	991	510	430	369	518	767	13564	136	767	226	839	51	12	6500	72	98	58	87	244	53	153	220	40	3	132
hsa-miR-185-5p	55615	14878	17657	14193	15333	25405	13	6799	30179	9884	43379	1365	327	7	7582	16103	6212	11367	31742	12548	19985	22546	6079	458	12773
hsa-miR-18a-5p	1551	486	336	587	365	431	6	140	395	134	1287	25	14	0	48	120	58	105	249	101	170	156	41	3	109
hsa-miR-1908-5p	694	171	185	365	503	343	44	176	569	136	464	19	5	0	254	419	316	803	945	418	1105	647	149	37	425
hsa-miR-191-5p	190264	95969	59671	83185	79185	91261	1	26933	57065	29667	148563	6617	882	1	13976	25927	13042	16773	54715	15670	34344	30691	6602	952	23876
hsa-miR-192-5p	8381	2661	2321	5583	2445	3613	51	1552	2783	1847	5931	588	99	0	376	528	391	628	1234	771	797	1265	121	35	586
hsa-miR-194-5p	1951	341	326	786	267	334	0	231	195	233	1034	80	20	0	66	144	121	142	307	192	176	297	44	6	114
hsa-miR-199a-3p	20218	13173	6149	11449	7876	8001	339	2216	8101	3346	19052	735	270	83	1226	2440	1081	1545	5133	1493	3198	2561	742	69	1738
hsa-miR-199a-5p	33862	32290	12223	24712	19073	14527	715	4502	14935	6250	38833	1113	246	42	2732	4620	2680	3578	10987	2457	6665	6696	1289	186	4790
hsa-miR-199b-3p	9915	6620	3147	5806	3986	3984	0	1163	4073	1653	9271	375	143	0	595	1144	618	789	2542	715	1565	1276	370	36	877
hsa-miR-19a-3p	3238	1068	878	1142	1001	944	0	296	877	295	4670	94	17	0	79	209	90	92	367	56	214	161	36	4	114
hsa-miR-19b-3p	8699	2791	1998	3096	2114	2256	0	795	2292	827	11285	261	62	0	192	410	183	217	919	165	417	387	85	12	332
hsa-miR-200c-3p	846	456	610	341	458	369	1026	269	367	160	656	26	6	231	107	129	89	78	368	112	162	262	36	2	121
hsa-miR-20a-5p	67027	20056	17844	20648	19589	28089	0	9858	22864	9664	37807	1425	636	0	1349	2555	1886	1462	5641	1511	2916	3764	705	58	2201
hsa-miR-21-3p	1037	637	482	445	629	907	49	153	430	152	958	40	16	22	45	47	17	49	115	68	81	55	15	0	90
hsa-miR-21-5p	752031	539038	329725	397005	483036	536989	0	95388	415106	132731	856558	27196	8530	0	60003	73087	37440	52985	165319	62007	92983	96466	23591	2686	65918
hsa-miR-210-3p	750	243	289	512	295	435	1	136	413	131	802	28	6	1	161	413	197	181	988	179	579	711	79	16	344
hsa-miR-2110	713	335	423	262	381	436	1	206	685	280	812	47	8	0	215	306	175	241	698	351	400	671	100	18	306
hsa-miR-22-3p	65479	31785	24361	36923	30835	33022	0	9208	33581	12488	92166	3013	650	0	3977	6997	3284	5991	15753	6277	9823	9423	2625	310	8165
hsa-miR-22-5p	1032	413	310	618	307	356	17	105	277	104	1147	25	4	14	63	119	72	85	214	114	140	202	43	8	73
hsa-miR-221-3p	28078	15305	10497	11381	16418	13296	0	3254	16600	5744	32880	1661	387	0	5836	10386	5029	6437	22790	5423	13218	13128	2294	388	7647
hsa-miR-222-3p	13034	7749	3660	5339	8697	8361	30	2360	5562	2415	11027	523	76	10	1192	1636	876	1712	4073	1360	2202	2838	427	63	1713
hsa-miR-223-3p	29316	8562	3953	8042	4720	2383	9	740	3052	1046	30970	978	436	1	274	751	318	324	1622	277	583	555	153	10	421
hsa-miR-223-5p	2779	1381	840	906	1091	1536	10	209	999	551	2198	131	25	1	285	497	242	332	1034	292	593	639	138	11	420
hsa-miR-224-5p	3268	8908	1215	1528	2890	1782	0	438	1876	907	6976	167	37	0	991	312	360	506	837	445	869	1111	285	15	450
hsa-miR-23a-3p	9458	3472	2173	3370	2423	1150	0	599	1916	692	10334	340	188	0	257	525	263	288	1025	293	649	543	136	16	332
hsa-miR-23b-3p	4328	1742	1596	1982	1786	1065	0	494	658	435	4871	228	133	0	138	207	137	134	518	124	260	423	61	4	153
hsa-miR-24-2-5p	789	362	306	336	328	317	1	119	320	115	1017	27	11	0	98	128	67	111	352	136	178	273	49	4	137
hsa-miR-24-3p	39919	16299	13998	17594	16496	15945	5	5465	13789	5169	37019	1427	394	2	4294	6486	3618	5668	15929	5550	9965	9383	2660	259	7519
hsa-miR-25-3p	33516	13152	10113	7288	6072	13798	0	4644	10997	7229	26738	1338	220	0	5340	8729	5712	6940	18909	8894	11849	13292	3070	263	8436
hsa-miR-26a-5p	724969	476026	280063	364430	368803	348704	0	123142	244725	128794	700227	37428	4482	0	37131	63756	39198	38619	141233	39952	67233	90993	16542	2004	53997
hsa-miR-26b-5p	115927	42829	30277	43067	37805	30957	33	14755	21021	12766	116805	3968	583	4	3409	6537	4328	4279	13314	3957	7063	9134	1897	202	5600
hsa-miR-27a-3p	41311	13887	14045	15599	14976	10886	375	7948	7716	4259	31652	1572	263	129	826	1721	1111	1125	4682	1860	1905	3308	372	64	1327
hsa-miR-27b-3p	34373	20036	17831	13068	20433	18154	66	6935	9755	5751	26142	2092	486	16	1338	2463	1789	1827	6098	2375	3035	6093	669	106	2007
hsa-miR-28-3p	5930	3865	2611	2396	3461	3575	10	857	3696	1309	7471	260	49	9	1270	1871	959	1231	4305	1304	2581	2586	495	75	1522
hsa-miR-28-5p	3180	1396	1072	1913	1190	1207	3	509	1050	461	2626	96	19	0	237	596	243	377	1084	340	631	649	160	19	481
hsa-miR-29a-3p	11508	3499	3393	4481	3282	3984	0	3139	2502	1603	13244	451	82	0	417	801	490	541	1901	724	661	1030	125	21	572
hsa-miR-30a-3p	1565	839	730	429	908	714	1	275	369	324	1297	94	27	0	192	345	203	178	985	353	318	910	72	9	179
hsa-miR-30a-5p	22192	10513	9494	5955	12797	11346	1	5176	7970	4004	18773	1330	429	0	1680	2974	1924	1775	6732	2920	2858	6720	466	121	1797
hsa-miR-30b-5p	4763	1769	938	1945	1367	917	78	313	606	266	8339	171	141	22	28	82	34	49	189	60	73	96	9	1	46
hsa-miR-30c-5p	45802	23422	14114	21854	19699	13499	0	4059	11172	6339	50764	2484	341	0	810	1589	1164	812	4187	829	1711	1949	298	61	1146
hsa-miR-30d-5p	116534	125544	62672	64258	98256	130126	16	24144	85221	35705	183691	7098	980	0	10149	13642	8909	10755	32529	9550	18647	17228	4730	496	14927
hsa-miR-30e-3p	4503	3964	2263	1689	2955	2543	0	603	1773	1393	5447	338	58	0	482	797	504	505	1995	523	970	1096	243	21	673
hsa-miR-30e-5p	84057	43777	28486	36809	39440	40464	0	12025	31934	14724	83993	4133	709	0	4099	7071	4755	5036	15780	4735	9129	9823	2142	245	7465
hsa-miR-320a	69261	25050	29989	18741	26093	32048	4	11967	53751	21366	58158	2804	646	1	31941	67048	20302	35638	130463	48997	81065	95786	12181	1958	45024
hsa-miR-320b	3899	1604	2056	939	2090	2415	0	853	4061	1694	3332	225	33	0	2011	3356	1354	2165	7869	2982	4608	5807	524	129	2787
hsa-miR-320c	746	315	429	167	492	566	3	182	1005	370	636	47	6	0	524	653	364	575	1803	712	1005	1307	90	21	722
hsa-miR-323a-3p	1126	1271	183	1012	299	199	0	150	334	20	1453	111	5	0	49	52	45	34	142	10	70	122	30	7	87
hsa-miR-323b-3p	1580	2489	242	874	713	537	50	118	1179	31	2915	92	8	51	76	82	104	104	168	200	49	92	51	11	190
hsa-miR-328-3p	5580	5144	2802	3826	4529	4433	13	1188	4793	1044	6134	206	8	7	295	571	280	467	1358	296	700	643	114	25	522
hsa-miR-330-3p	1405	703	459	560	710	753	0	154	635	223	1171	38	22	0	264	368	201	375	895	350	686	513	127	15	375
hsa-miR-335-3p	2120	1263	1192	762	1173	1088	722	254	414	320	1841	76	8	190	31	51	20	18	105	27	61	68	13	0	31
hsa-miR-335-5p	1852	870	610	965	672	469	1	153	304	159	2602	58	12	0	50	148	53	109	334	85	160	149	38	2	123
hsa-miR-339-3p	946	372	263	487	364	450	18	141	408	184	604	24	9	0	157	314	106	304	912	174	409	440	76	20	366
hsa-miR-339-5p	2474	1521	1220	1491	1459	1426	0	376	1087	415	2900	69	16	0	85	230	89	127	534	93	193	174	54	7	181
hsa-miR-340-5p	25425	21420	11565	12853	17837	19320	0	3453	11949	5799	28922	1281	216	0	1135	1715	915	1031	3711	919	1950	1913	356	56	1467
hsa-miR-342-3p	1668	719	513	524	484	322	0	431	278	251	4584	117	61	0	45	111	69	50	188	91	134	72	13	1	51
hsa-miR-342-5p	561	258	380	211	264	418	3	436	387	234	702	31	1	0	223	197	140	206	557	268	364	265	37	6	217
hsa-miR-345-5p	952	282	252	343	309	336	0	110	425	99	563	38	3	0	47	121	58	73	272	84	184	157	23	5	102
hsa-miR-361-3p	4195	2710	1880	1659	2046	2790	0	1130	2119	1065	4033	245	44	0	505	808	497	593	2090	797	970	1255	219	33	748
hsa-miR-361-5p	2657	1223	758	1214	1027	864	0	383	711	288	3800	106	16	0	60	94	60	43	198	45	69	85	24	4	81
hsa-miR-3615	1988	1129	847	760	1310	1149	0	331	960	365	1487	122	9	0	185	363	186	317	996	277	603	528	108	13	341
hsa-miR-363-3p	12813	3797	3315	2771	3323	4147	0	2144	2261	1861	8946	360	50	5	674	1289	803	1149	2720	1132	1648	2134	211	29	972
hsa-miR-370-3p	2082	1625	365	2077	926	497	0	384	1456	24	3097	184	27	0	341	240	237	382	690	123	275	747	331	23	715
hsa-miR-374a-3p	863	606	400	370	410	434	0	131	248	161	892	47	9	1	43	35	29	43	111	64	45	90	12	2	49
hsa-miR-374a-5p	2890	1781	759	1203	948	514	1	156	376	265	5368	121	11	0	71	141	124	110	350	122	148	259	42	6	122
hsa-miR-374b-5p	3561	1758	696	1441	1125	623	0	220	502	242	4917	103	23	0	40	59	35	44	127	50	56	75	16	3	54
hsa-miR-378a-3p	3759	1745	1395	1541	1473	2038	0	560	5027	1040	2863	265	47	2	845	1443	721	1312	2987	1224	1841	2993	363	48	1064
hsa-miR-379-5p	1597	1542	256	1721	604	493	0	230	1093	33	3642	157	16	0	399	253	272	278	700	143	264	788	253	25	575
hsa-miR-381-3p	1658	2099	290	2298	735	326	3	273	803	50	4354	190	30	0	167	160	132	192	394	63	159	420	110	22	339
hsa-miR-382-5p	1783	1817	380	1549	789	457	7	203	2530	76	3324	201	8	16	979	934	721	1144	2332	1881	1251	2322	670	100	2145
hsa-miR-409-3p	7354	8802	1248	7957	3184	2118	39	1220	6965	224	13011	802	47	50	1381	1078	1115	1404	2660	1827	1331	2850	845	131	1960
hsa-miR-423-3p	55753	37295	25487	24296	40010	45691	0	10484	40455	13560	51015	2864	462	0	8414	11681	5481	10665	26720	6645	17172	14577	4074	406	13038
hsa-miR-423-5p	67220	34388	30495	26139	42884	53186	2	14062	34437	17836	53031	3109	361	0	25610	30525	16900	24961	73228	27395	53841	56914	5889	1493	34184
hsa-miR-424-3p	1198	481	294	295	618	650	247	212	353	249	510	48	9	73	63	106	58	32	310	63	119	201	25	2	50
hsa-miR-425-3p	1455	559	490	782	623	651	0	221	473	180	1069	51	13	0	109	228	136	157	555	143	299	256	77	6	247
hsa-miR-425-5p	9459	3942	2519	4194	3500	2930	18144	1099	2768	1061	14714	239	71	3259	518	1007	471	676	1956	740	1301	1132	273	39	941
hsa-miR-432-5p	1825	2018	323	1885	838	510	0	270	721	32	4495	176	9	0	250	195	245	295	541	86	255	700	238	30	547
hsa-miR-433-3p	1272	1136	164	965	441	322	306	209	575	23	2072	95	10	75	250	182	252	307	581	86	320	589	211	32	572
hsa-miR-4446-3p	523	356	412	254	341	503	0	86	272	161	618	25	4	0	154	232	78	337	474	218	484	229	41	3	214
hsa-miR-451a	634815	100177	53187	121283	49652	107422	2	73593	56420	40690	452132	9699	2034	0	4578	10250	6895	9652	27033	13465	17374	16482	3042	198	8817
hsa-miR-484	44118	13826	11033	19371	17221	16938	0	7383	8730	4562	20942	897	95	0	1143	2405	1324	1803	5972	1601	2950	2710	650	82	2695
hsa-miR-485-3p	1977	1816	291	1671	908	469	332	334	1234	54	2854	81	10	153	96	108	114	143	307	245	116	182	56	16	140
hsa-miR-486-5p	47319	15686	13265	7255	13987	22737	0	7319	22989	10382	43237	1336	136	0	3920	6192	3764	5825	14474	7372	8512	12066	1682	188	7134
hsa-miR-493-5p	3105	3518	430	2959	990	905	0	420	979	63	6326	309	17	0	97	54	107	46	174	33	36	163	53	6	148
hsa-miR-501-3p	908	464	241	217	339	593	0	181	531	166	714	39	9	0	84	125	80	121	319	282	215	268	34	5	110
hsa-miR-505-3p	1946	712	533	654	853	827	59	307	592	261	1554	90	5	28	46	57	43	41	160	57	129	144	14	2	101
hsa-miR-532-5p	5346	2581	1747	1206	1770	3305	0	908	2351	1125	4622	244	53	0	486	707	450	702	1713	614	987	1398	244	26	761
hsa-miR-543	4929	3492	1033	4135	1498	1023	193	697	1674	132	7605	313	11	44	235	301	318	447	901	272	184	675	181	17	490
hsa-miR-548j-5p	617	428	207	323	220	220	0	55	231	77	968	19	5	0	62	123	75	89	310	111	152	147	28	5	85
hsa-miR-584-5p	11533	10124	6171	5391	5464	8910	2	1522	8476	2507	15415	391	87	0	1103	2171	1308	1589	4491	1371	2252	4168	799	81	1808
hsa-miR-625-3p	1541	493	591	390	676	684	0	251	976	156	1150	51	3	0	33	39	30	25	124	22	96	36	11	1	98
hsa-miR-628-3p	747	440	252	325	407	376	0	130	263	125	689	22	4	0	55	69	64	59	164	73	96	97	26	0	79
hsa-miR-629-5p	1851	876	677	555	846	1188	24	271	1546	502	1537	99	18	2	392	540	365	400	1394	516	976	1331	227	24	531
hsa-miR-652-3p	3394	1118	914	1557	1159	889	0	462	1328	366	3722	127	25	0	160	345	180	281	842	216	408	419	136	13	345
hsa-miR-654-3p	2783	2703	390	3048	986	586	0	402	977	73	4265	223	11	0	97	87	87	65	175	41	134	176	48	3	165
hsa-miR-660-5p	2250	780	615	598	611	847	17	377	630	308	1578	87	14	0	36	63	55	57	161	30	86	108	13	0	70
hsa-miR-671-3p	503	527	303	294	475	530	0	74	347	146	574	30	2	0	51	80	56	40	137	44	114	99	22	1	73
hsa-miR-6852-5p	375	281	253	178	267	314	2	46	256	121	422	22	6	0	147	188	61	133	481	123	221	253	45	12	186
hsa-miR-7-5p	8184	2936	2058	2150	1761	4157	2	1732	3422	1703	5132	217	87	4	868	1214	664	863	2551	998	1967	2597	308	29	1049
hsa-miR-744-5p	13645	8861	7224	7700	8181	8188	0	2686	9341	2889	13165	474	143	0	4289	6548	3342	5590	15697	3750	10237	8211	1996	305	6902
hsa-miR-769-5p	1204	594	439	395	587	743	4	180	994	226	1019	65	21	0	189	267	162	253	751	268	400	466	87	15	277
hsa-miR-92a-3p	208244	98797	70694	54918	87085	103215	4	31654	77663	45407	184858	9559	1099	2	6871	10072	7608	7937	24414	9728	12826	16350	2907	304	9209
hsa-miR-92b-3p	1301	654	475	396	947	1001	2	314	398	264	978	55	3	0	36	92	48	36	172	36	74	155	21	1	69
hsa-miR-93-5p	29523	9504	8572	9199	10185	10099	35	3300	7881	4409	26826	1035	243	3	2891	5282	3085	3612	10780	2983	6970	6719	1593	163	5132
hsa-miR-98-5p	16005	9073	5992	7067	8176	9423	16	2341	7401	3132	13102	589	71	0	402	733	503	416	1705	375	729	991	175	27	632
hsa-miR-99a-5p	10650	4085	4115	4780	4770	5138	0	2669	4294	1612	8124	479	115	0	1330	2014	1114	1783	4469	1932	2052	3574	305	85	1702
hsa-miR-99b-3p	704	231	267	126	217	248	10	58	301	171	286	24	6	3	105	139	67	146	285	88	132	173	20	3	98
hsa-miR-99b-5p	15504	6725	5960	4032	6703	7418	0	2253	5647	3384	9112	566	79	56	1410	1949	968	1588	4471	1471	1593	3091	354	45	1635
